# Supplementary material for: Examining Mammalian facial behavior using Facial Action Coding Systems (FACS) and combinatorics
Source: PLoS One. 2025 Jan 27;20(1):e0314896. doi: 10.1371/journal.pone.0314896 (PMC11771922; doi:10.1371/journal.pone.0314896)
Supplement: S2 File — This Excel workbook contains all the data used for our current study. Descriptions for each Excel sheet can be found in the S1 File. (XLSX) [file pone.0314896.s003.xlsx]

## Sheet: Documented Combos
Chimpanzee AU Combinations	Domesticated Cat AU Combinations
10+12+16+25+26	47
10+12+16+25+26+43+M53+M69+S100+S101	101
10+12+16+25+26+50	101+102
10+12+16+25+26+50+M52+M69+S101	101+102+109+110+143
10+12+16+25+26+50+M69+S100+S101	101+102+118+201
10+12+16+25+26+50+M69+S101	101+102+143
10+12+16+25+26+50+S100	101+102+201
10+12+16+25+26+50+S100+S101	101+105
10+12+16+25+26+50+S101	101+105+143+202
10+12+16+25+26+M51+M69	101+105+201
10+12+16+25+26+M51+S100+S101	101+109+110+143
10+12+16+25+26+M52	101+201
10+12+16+25+26+M52+M69	102
10+12+16+25+26+M53+M69+S100	102+104
10+12+16+25+26+M53+M69+S100+S101	102+104+143
10+12+16+25+26+M53+M69+S101	103
10+12+16+25+26+M53+S101	103+104
10+12+16+25+26+M54+M69+S101	103+104+143
10+12+16+25+26+M69+G85+S100+S101	103+104+145
10+12+16+25+26+M69+S100+S101	103+109+110+143+202
10+12+16+25+26+M69+S101	104
10+12+16+25+26+S100	104+105
10+12+16+25+26+S100+S101	104+105+143
10+12+16+25+26+S101	104+105+143+201
10+12+16+25+27+43+50+M53	104+105+201
10+12+16+25+27+50+G85+S100+S101	104+143
10+12+16+25+27+50+M52+M69+S101	104+200
10+12+16+25+27+50+M53+M69+S101	105
10+12+16+25+27+50+M69+S100+S101	106
10+12+16+25+27+50+M69+S101	106+109+110+143+202
10+12+16+25+27+50+S100+S101	12+101
10+12+16+25+27+50+S101	12+101+102
10+12+16+25+27+M53+M69+S100+S101	12+19+25+26+68+103+104+116
10+12+16+25+27+M69+S100	12+19+25+27+47+69+104+109+110+116
10+12+16+25+27+M69+S101	12+19+25+27+68+103+104+109+110+116
10+12+16+25+27+S100	12+25+26
10+12+16+25+27+S100+S101	12+25+26+101+102
10+12+16+25+27+S101	12+25+26+101+102+109+110+116+143+201
10+12+16+25+M51	12+25+26+101+102+116+143
10+12+16+25+M69+S101	12+25+26+101+105+109+110+116+200
10+12+25+26+M53+M69+S100+S101	12+25+26+101+143
10+12+25+M69+S100+S101	12+25+26+103+104
10+16+25+26+50+M69+S101	12+25+26+103+104+109+110+116+143
10+16+25+26+50+S101	12+25+26+103+104+109+110+143
10+16+25+26+M69	12+25+26+103+104+116+143
10+16+25+26+M69+G85	12+25+26+103+104+116+143
10+16+25+26+M69+S100+S101	12+25+26+103+104+137
10+16+25+27+50+M69+S101	12+25+26+103+104+143
10+16+25+27+50+S100+S101	12+25+26+103+143
10+16+25+27+M53+M69+S101	12+25+26+104+105+109+110+116
10+16+25+27+M69	12+25+26+104+105+109+110+143+201
10+16+25+27+M69+S100+S101	12+25+26+105+116+143+200
10+16+25+27+M69+S101	12+25+26+47+101+102+109+110+116
10+16+25+27+S101	12+25+26+47+101+102+201
12+16+19+25+26+M53+M69+S100+S101	12+25+26+47+101+105+116
12+16+19+25+26+M54+M69+S100+S101	12+25+26+47+101+116
12+16+19+25+26+M69	12+25+26+47+102+104
12+16+19+25+27+M69+S100+S101	12+25+26+47+103+104
12+16+25+26	12+25+26+47+103+104+109+110
12+16+25+26+160+S100+S101	12+25+26+47+103+104+109+110+116
12+16+25+26+43+M69+S101	12+25+26+47+103+104+116
12+16+25+26+43+S101	12+25+26+47+103+104+116+137
12+16+25+26+50+M69+S100+S101	12+25+26+47+103+104+116+201
12+16+25+26+50+S101	12+25+26+47+103+109+110+116
12+16+25+26+M51+M69+S101	12+25+26+47+104+105+109+110
12+16+25+26+M51+S101	12+25+26+47+104+105+109+110+116
12+16+25+26+M53+M69	12+25+26+47+104+106+116
12+16+25+26+M53+M69+S100	12+25+26+47+104+109+110+116
12+16+25+26+M53+M69+S100+S101	12+25+26+47+68+101+102+137
12+16+25+26+M54+M69	12+25+26+47+68+103+104
12+16+25+26+M54+M69+S100+S101	12+25+26+47+68+107+109+110+116
12+16+25+26+M54+M69+S101	12+25+26+47+69+101+105+116
12+16+25+26+M55+M69+S100+S101	12+25+26+47+69+102+104+109+110+201
12+16+25+26+M69	12+25+26+47+69+103+104+109+110+116+202
12+16+25+26+M69+G85+S101	12+25+26+68+103+104+137
12+16+25+26+M69+S100	12+25+26+68+104+105+109+110+116+202
12+16+25+26+M69+S100+S101	12+25+26+69+116
12+16+25+26+M69+S101	12+25+27+102+104+116
12+16+25+26+S100	12+25+27+103+104+109+110+116+143
12+16+25+26+S100+S101	12+25+27+103+104+116
12+16+25+26+S101	12+25+27+103+109+110+116+143
12+16+25+27+43+S100+S101	12+25+27+104+109+110+116
12+16+25+27+50+M69+S100+S101	12+25+27+47+103+104+109+110+116
12+16+25+27+50+M69+S101	12+25+27+68+103+104+109+110+116+201
12+16+25+27+50+S101	12+47+101+102
12+16+25+27+M53+M69+S100+S101	12+47+101+102+200
12+16+25+27+M53+M69+S101	12+47+103+104
12+16+25+27+M54+M69+S100+S101	12+47+104
12+16+25+27+M69	12+47+68+101+102
12+16+25+27+M69+S100	12+47+68+103+104
12+16+25+27+M69+S100+S101	12+47+69+101+105
12+16+25+27+M69+S101	12+47+69+104
12+16+25+27+S100+S101	12+68+103+104
12+16+25+27+S101	19+25+26+47+69+107+116
12+16+25+M51+M53+M69+S100+S101	25+26
12+16+25+M54+M69+S100+S101	25+26+101
12+16+25+M69+S100+S101	25+26+101+102
12+16+25+S100+S101	25+26+101+102+137
12+19+25+26+M51+M69+S100+S101	25+26+102+104
12+22+25+50+S101	25+26+102+104+137
12+22+25+M69	25+26+102+104+137+143
12+25+26+160	25+26+102+104+143
12+25+26+160+M52+M69+S100	25+26+102+104+143+190
12+25+26+160+M54+S100+S101	25+26+102+106+137
12+25+26+160+M69+S100+S101	25+26+103+104+109+110+116+143
12+25+26+160+M69+S101	25+26+103+104+137
12+25+26+160+S100+S101	25+26+103+104+137+143
12+25+26+160+S101	25+26+103+116+143
12+25+26+M52+M69+S101	25+26+104+105+143+190
12+25+26+M53+M69+S100	25+26+104+137
12+25+26+M54+M69+S100+S101	25+26+104+137+143+201
12+25+26+M69+S100	25+26+104+143+190
12+25+26+M69+S100+S101	25+26+104+143+190+200
12+25+27+160+M69+S101	25+26+104+143+190+202
12+25+27+160+S101	25+26+37
12+25+27+M54+M69+S101	25+26+37+101+102
12+25+27+M69	25+26+37+101+102+145+202
12+25+27+M69+S100+S101	25+26+37+101+102+200
16+19+25+26+M69+S100	25+26+37+102+104+143
16+22+25+26	25+26+37+104
16+22+25+26+50+S101	25+26+37+47+101
16+22+25+26+M69+S100+S101	25+26+37+47+104
16+22+25+27+50+S100+S101	25+26+37+47+69+101
16+25+26+50	25+26+37+47+69+103+104+116
16+25+26+M51+M69	25+26+37+68+101+102
16+25+26+M51+M69+G85	25+26+47+101+102+137
16+25+26+M51+M69+G85+S100+S101	25+26+47+101+102+137+201
16+25+26+M51+S100+S101	25+26+47+101+105+137
16+25+26+M53+M69+S101	25+26+47+101+105+137+200
16+25+26+M69+G85+S100+S101	25+26+47+101+137
16+25+26+M69+G85+S101	25+26+47+102+104+137
16+25+26+M69+S100+S101	25+26+47+102+137
16+25+26+M69+S101	25+26+47+103+104
16+25+26+S100	25+26+47+103+104+109+110+116
16+25+26+S101	25+26+47+103+104+137
16+25+27+M51+M54+M69+S101	25+26+47+103+104+137+202
16+25+27+M52+M69+S101	25+26+47+104
16+25+27+M53+M69	25+26+47+104+105
16+25+27+M53+M69+G84+S101	25+26+47+104+116+137
16+25+27+M53+M69+S100+S101	25+26+47+104+137
16+25+27+M69+S100	25+26+47+104+190
16+25+27+M69+S100+S101	25+26+47+68+103+104+137
16+25+27+M69+S101	25+26+47+68+107
16+25+27+S101	25+26+47+69+101+102+137
16+26+27+M69+S100+S101	25+26+47+69+101+116+137
17+22+25+M69+S100+S101	25+26+47+69+103+104+137
17+24+50+M51+M69	25+26+47+69+103+104+200
17+24+50+M52+M53	25+26+47+69+104+116+137
17+24+50+M52+M53+M69+S101	25+26+68+101+109+110
17+24+50+M52+M53+S101	25+26+68+103+104+137
17+24+50+M52+M69	25+26+68+103+104+137+202
17+24+50+M53+M69	25+26+69+101+102+137+143
17+24+50+M54+M69	25+26+69+137+200
17+24+50+M69	25+27+103+104+109+110+116+143
17+24+50+M69+G85+S100+S101	37+104+105+143+201
17+24+50+M69+G85+S101	47+101
17+24+50+M69+S100	47+101+102
17+24+50+M69+S100+S101	47+101+102+200
17+24+50+M69+S101	47+101+102+202
17+24+50+S100+S101	47+101+105
17+24+50+S101	47+101+105+200
17+24+M69	47+101+201
17+24+M69+G85	47+102
17+24+M69+S101	47+102+104
17+25+50+S100+S101	47+102+104+109+110
17+34+M69	47+102+104+109+110+202
17+M69	47+102+106
19+22+25+26+M69	47+103+104
19+22+25+26+S101	47+104
19+25+26	47+104+105
19+25+26+M51+M54+M69+S100+S101	47+104+105+200
19+25+26+M52+M53+M69+S101	47+104+106
19+25+26+M54+M69	47+68+101+105+200
19+25+26+M54+M69+S101	47+68+103+104
19+25+26+M54+S101	47+68+104
19+25+26+M69	47+68+104+200
19+25+26+M69+S100+S101	47+69
19+25+26+M69+S101	47+69+101
19+25+26+S101	47+69+101+102
22+16+25+26+50+S101	47+69+101+105
22+25+160+50+S101	47+69+102+104
22+25+160+M69	47+69+103
22+25+160+M69+S100+S101	47+69+103+104
22+25+26	47+69+104+105
22+25+26+160+M51+M54+M69+S100	47+69+104+201
22+25+26+50	5+101
22+25+26+50+160+M69+S100+S101	5+101+102
22+25+26+50+160+S101	5+101+102+200
22+25+26+50+G84+S100+S101	5+102
22+25+26+50+G84+S101	5+102+104
22+25+26+50+G85	5+102+104+200
22+25+26+50+G85+S100+S101	5+102+106
22+25+26+50+G85+S101	5+102+200
22+25+26+50+M51+M69	5+103+104
22+25+26+50+M51+M69+S101	5+104
22+25+26+50+M52	5+104+105
22+25+26+50+M52+M53+M69+S101	5+12+101+102+202
22+25+26+50+M52+M69+S100+S101	5+12+104+202
22+25+26+50+M52+S101	5+12+25+26+103+104+109+110+116+202
22+25+26+50+M53+M69	5+12+25+26+68+103+104+137
22+25+26+50+M54+M69+S100+S101	5+12+25+26+68+116
22+25+26+50+M69	5+12+25+26+69+101+116
22+25+26+50+M69+G85+S100+S101	5+12+25+26+69+101+137
22+25+26+50+M69+G85+S101	5+12+25+26+69+103+104
22+25+26+50+M69+S100	5+12+25+26+69+103+104+109+110+116+202
22+25+26+50+M69+S100+S101	5+12+25+26+69+103+104+137+200
22+25+26+50+M69+S101	5+12+25+26+69+104+105+109+110+116
22+25+26+50+S100	5+12+25+27+69+104+105+109+110+116
22+25+26+50+S100+S101	5+12+25+27+69+104+109+110+116
22+25+26+50+S101	5+12+68+103+104
22+25+26+M51+M69+G85	5+12+68+104
22+25+26+M51+M69+S100+S101	5+12+69+102+104
22+25+26+M52+50+M69+S101	5+12+69+103+104
22+25+26+M52+M69+S100+S101	5+12+69+104+105
22+25+26+M52+M69+S101	5+12+69+107
22+25+26+M54+M69+S101	5+25+26+101+102+137
22+25+26+M69	5+25+26+102+104+137
22+25+26+M69+G85	5+25+26+103+104+137
22+25+26+M69+G85+S100+S101	5+25+26+104+105+190
22+25+26+M69+S100	5+25+26+37+101+102
22+25+26+M69+S100+S101	5+25+26+37+104
22+25+26+M69+S101	5+25+26+68+102+104+137
22+25+26+S100	5+25+26+68+103+104+137
22+25+26+S100+S101	5+25+26+68+107
22+25+26+S101	5+25+26+69+101+102+116
22+25+27+50	5+25+26+69+102+104+137
22+25+27+50+M69+S100+S101	5+25+26+69+102+104+137+202
22+25+27+50+M69+S101	5+25+26+69+102+106
22+25+27+50+S100+S101	5+25+26+69+103+104
22+25+27+50+S101	5+25+26+69+103+104+137
22+25+50	5+25+26+69+104+105+137
22+25+50+M69	5+25+26+69+104+137
22+25+50+M69+G85+S101	5+25+27+68+101+109+110+116
22+25+50+M69+S100+S101	5+68
22+25+G85+S100+S101	5+68+101
22+25+M51+M69	5+68+101+102
22+25+M52+M69	5+68+101+102+200
22+25+M53+M69+S100	5+68+102
22+25+M53+M69+S100+S101	5+68+102+104
22+25+M53+M69+S101	5+68+102+104+200
22+25+M69	5+68+102+104+201
22+25+M69+S100	5+68+103
22+25+M69+S100+S101	5+68+103+104
22+25+M69+S101	5+68+103+104+200
22+25+S100+S101	5+68+103+104+201
22+25+S101	5+68+104
22+33+M69+S100	5+68+104+105
22+33+S100	5+68+107
22+M54+M69+S101	5+69
22+S101	5+69+101
24+25+26+M54+M69	5+69+101+102
25+26	5+69+101+102+104
25+26+160	5+69+101+105
25+26+160+M51+M69+S101	5+69+102
25+26+160+M52+M69+S100+S101	5+69+102+104
25+26+160+M53+M69+S101	5+69+103+104
25+26+160+M54+M69+S100+S101	5+69+104
25+26+160+M69	5+69+104+105
25+26+160+M69+G84+G85	5+69+105
25+26+160+M69+G85	5+69+106
25+26+160+M69+S100	68+101
25+26+160+M69+S100+S101	68+101+102
25+26+160+M69+S101	68+101+102+201
25+26+160+S100+S101	68+102
25+26+160+S101	68+102+104
25+26+43+160+S100	68+102+104+201
25+26+50+160+M51+M69+S101	68+103+104
25+26+50+160+M69+S100	68+104+105
25+26+50+160+M69+S100+S101	69+101
25+26+50+160+M69+S101	69+101+102
25+26+M51+M69	69+101+102+145
25+26+M51+M69+S101	69+101+200
25+26+M52+M53	69+102
25+26+M52+M53+M69	69+103+104
25+26+M52+M53+M69+S101	69+104
25+26+M53+M69	69+104+105
25+26+M54+M69
25+26+M54+M69+S101
25+26+M69
25+26+M69+S100
25+26+M69+S100+S101
25+26+M69+S101
25+26+S101
25+27
25+27+160+S100
25+27+M51+M69+S101
25+27+M53+M69
25+27+M69
25+27+M69+S100+S101
25+27+M69+S101
25+27+S100+S101
6+10+12+16+25
6+10+12+16+25+26
6+10+12+16+25+26+43+50+S101
6+10+12+16+25+26+50+M69+G85+S100+S101
6+10+12+16+25+26+50+M69+S100+S101
6+10+12+16+25+26+50+M69+S101
6+10+12+16+25+26+50+S100+S101
6+10+12+16+25+26+50+S101
6+10+12+16+25+26+M51
6+10+12+16+25+26+M69+S100+S101
6+10+12+16+25+26+M69+S101
6+10+12+16+25+26+S100+S101
6+10+12+16+25+26+S101
6+10+12+16+25+27+50+M69+S101
6+10+12+16+25+27+50+S100+S101
6+10+12+16+25+27+50+S101
6+10+12+16+25+G85
6+12+16+25+26+43+S101
6+12+16+25+26+M54+M69+S101
6+12+16+25+26+M69+S100
6+12+16+25+26+M69+S100+S101
6+12+16+25+26+M69+S101
6+12+16+25+26+S100
6+12+16+25+26+S100+S101
6+12+16+25+26+S101
6+12+16+25+27+M52+M69+S101
6+12+16+25+27+M69+S100+S101
6+12+16+25+M69+S100+S101
6+12+16+25+M69+S101
6+12+16+25+S101
6+12+25+26+160+S100+S101
6+12+25+26+S100+S101
6+9+10+12+16+25+26+50+S100+S101
6+9+10+12+16+25+26+50+S101
9+10+12+16+25+26+50+S100+S101
9+10+12+16+25+26+50+S101
9+10+12+16+25+26+M69
9+10+12+16+25+26+M69+S100
9+10+12+16+25+26+M69+S100+S101
9+10+12+16+25+26+M69+S101
9+10+12+16+25+26+S101
9+10+12+16+25+27+43+50+M69+S101
9+10+12+16+25+27+50+M69+S100+s101
9+10+12+16+25+27+50+M69+S101
9+10+12+16+25+27+50+S101
9+10+12+16+25+27+M69+S100+S101
9+10+12+16+25+27+M69+S101
9+10+16+25+26+M69+S101
9+10+16+25+26+S100+S101
9+10+16+25+26+S101
9+10+16+25+27+M69+S100+S101
9+10+19+25+26+M69+S101
9+10+19+25+26+S101
9+10+25+26+M52+M53+M69+S101
9+12+16+25+26+M69+S100+S101
9+16+25+26+S101
G85
G85+M69+S101
G85+S100+S101
G85+S101
M51+M69+G85
M52+M69+G85+S101
M69+G84+S101
M69+G85
M69+G85+S100+S101
M69+G85+S101

## Sheet: Revised Combos
Chimpanzee AU Combinations	Domesticated Cat AU Combinations
17	47
17+24	101
22+25	101+102
25+26	101+102+109+110+143
25+27	101+102+118+201
10+12+25	101+102+143
12+16+25	101+102+201
12+22+25	101+105
12+25+26	101+105+143+202
12+25+27	101+105+201
16+25+26	101+109+110+143
16+25+27	101+201
19+25+26	102
22+25+26	102+104
25+26+160	102+104+143
25+27+160	103
6+12+16+25	103+104
6+12+25+26	103+104+143
9+10+25+26	103+104+145
9+16+25+26	103+109+110+143+202
10+12+16+25	104
10+12+25+26	104+105
10+16+25+26	104+105+143
10+16+25+27	104+105+143+201
12+16+25+26	104+105+201
12+16+25+27	104+143
12+19+25+26	104+200
12+25+26+160	105
12+25+27+160	106
16+19+25+26	106+109+110+143+202
19+22+25+26	12+101
25+26+43+160	12+101+102
6+10+12+16+25	12+19+25+26+68+103+104+116
6+12+16+25+26	12+19+25+27+47+69+104+109+110+116
6+12+16+25+27	12+19+25+27+68+103+104+109+110+116
6+12+25+26+160	12+25+26
9+10+16+25+26	12+25+26+101+102
9+10+16+25+27	12+25+26+101+102+109+110+116+143+201
9+10+19+25+26	12+25+26+101+102+116+143
9+12+16+25+26	12+25+26+101+105+109+110+116+200
10+12+16+25+26	12+25+26+101+143
10+12+16+25+27	12+25+26+103+104
12+16+19+25+26	12+25+26+103+104+109+110+116+143
12+16+19+25+27	12+25+26+103+104+109+110+143
12+16+25+26+43	12+25+26+103+104+116+143
12+16+25+27+43	12+25+26+103+104+137
6+10+12+16+25+26	12+25+26+103+104+143
6+12+16+25+26+43	12+25+26+103+143
9+10+12+16+25+26	12+25+26+104+105+109+110+116
9+10+12+16+25+27	12+25+26+104+105+109+110+143+201
10+12+16+25+26+43	12+25+26+105+116+143+200
17+25	12+25+26+47+101+102+109+110+116
22+25+27	12+25+26+47+101+102+201
22+25+160	12+25+26+47+101+105+116
16+22+25+26	12+25+26+47+101+116
16+22+25+27	12+25+26+47+102+104
22+25+26+160	12+25+26+47+103+104
6+10+12+16+25+27	12+25+26+47+103+104+109+110
10+12+16+25+27+43	12+25+26+47+103+104+109+110+116
6+9+10+12+16+25+26	12+25+26+47+103+104+116
6+10+12+16+25+26+43	12+25+26+47+103+104+116+137
9+10+12+16+25+27+43	12+25+26+47+103+104+116+201
22	12+25+26+47+103+109+110+116
22+33	12+25+26+47+104+105+109+110
17+22+25	12+25+26+47+104+105+109+110+116
24+25+26	12+25+26+47+104+106+116
	12+25+26+47+104+109+110+116
	12+25+26+47+68+101+102+137
	12+25+26+47+68+103+104
	12+25+26+47+68+107+109+110+116
	12+25+26+47+69+101+105+116
	12+25+26+47+69+102+104+109+110+201
	12+25+26+47+69+103+104+109+110+116+202
	12+25+26+68+103+104+137
	12+25+26+68+104+105+109+110+116+202
	12+25+26+69+116
	12+25+27+102+104+116
	12+25+27+103+104+109+110+116+143
	12+25+27+103+104+116
	12+25+27+103+109+110+116+143
	12+25+27+104+109+110+116
	12+25+27+47+103+104+109+110+116
	12+25+27+68+103+104+109+110+116+201
	12+47+101+102
	12+47+101+102+200
	12+47+103+104
	12+47+104
	12+47+68+101+102
	12+47+68+103+104
	12+47+69+101+105
	12+47+69+104
	12+68+103+104
	19+25+26+47+69+107+116
	25+26
	25+26+101
	25+26+101+102
	25+26+101+102+137
	25+26+102+104
	25+26+102+104+137
	25+26+102+104+137+143
	25+26+102+104+143
	25+26+102+104+143+190
	25+26+102+106+137
	25+26+103+104+109+110+116+143
	25+26+103+104+137
	25+26+103+104+137+143
	25+26+103+116+143
	25+26+104+105+143+190
	25+26+104+137
	25+26+104+137+143+201
	25+26+104+143+190
	25+26+104+143+190+200
	25+26+104+143+190+202
	25+26+37
	25+26+37+101+102
	25+26+37+101+102+145+202
	25+26+37+101+102+200
	25+26+37+102+104+143
	25+26+37+104
	25+26+37+47+101
	25+26+37+47+104
	25+26+37+47+69+101
	25+26+37+47+69+103+104+116
	25+26+37+68+101+102
	25+26+47+101+102+137
	25+26+47+101+102+137+201
	25+26+47+101+105+137
	25+26+47+101+105+137+200
	25+26+47+101+137
	25+26+47+102+104+137
	25+26+47+102+137
	25+26+47+103+104
	25+26+47+103+104+109+110+116
	25+26+47+103+104+137
	25+26+47+103+104+137+202
	25+26+47+104
	25+26+47+104+105
	25+26+47+104+116+137
	25+26+47+104+137
	25+26+47+104+190
	25+26+47+68+103+104+137
	25+26+47+68+107
	25+26+47+69+101+102+137
	25+26+47+69+101+116+137
	25+26+47+69+103+104+137
	25+26+47+69+103+104+200
	25+26+47+69+104+116+137
	25+26+68+101+109+110
	25+26+68+103+104+137
	25+26+68+103+104+137+202
	25+26+69+101+102+137+143
	25+26+69+137+200
	25+27+103+104+109+110+116+143
	37+104+105+143+201
	47+101
	47+101+102
	47+101+102+200
	47+101+102+202
	47+101+105
	47+101+105+200
	47+101+201
	47+102
	47+102+104
	47+102+104+109+110
	47+102+104+109+110+202
	47+102+106
	47+103+104
	47+104
	47+104+105
	47+104+105+200
	47+104+106
	47+68+101+105+200
	47+68+103+104
	47+68+104
	47+68+104+200
	47+69
	47+69+101
	47+69+101+102
	47+69+101+105
	47+69+102+104
	47+69+103
	47+69+103+104
	47+69+104+105
	47+69+104+201
	5+101
	5+101+102
	5+101+102+200
	5+102
	5+102+104
	5+102+104+200
	5+102+106
	5+102+200
	5+103+104
	5+104
	5+104+105
	5+12+101+102+202
	5+12+104+202
	5+12+25+26+103+104+109+110+116+202
	5+12+25+26+68+103+104+137
	5+12+25+26+68+116
	5+12+25+26+69+101+116
	5+12+25+26+69+101+137
	5+12+25+26+69+103+104
	5+12+25+26+69+103+104+109+110+116+202
	5+12+25+26+69+103+104+137+200
	5+12+25+26+69+104+105+109+110+116
	5+12+25+27+69+104+105+109+110+116
	5+12+25+27+69+104+109+110+116
	5+12+68+103+104
	5+12+68+104
	5+12+69+102+104
	5+12+69+103+104
	5+12+69+104+105
	5+12+69+107
	5+25+26+101+102+137
	5+25+26+102+104+137
	5+25+26+103+104+137
	5+25+26+104+105+190
	5+25+26+37+101+102
	5+25+26+37+104
	5+25+26+68+102+104+137
	5+25+26+68+103+104+137
	5+25+26+68+107
	5+25+26+69+101+102+116
	5+25+26+69+102+104+137
	5+25+26+69+102+104+137+202
	5+25+26+69+102+106
	5+25+26+69+103+104
	5+25+26+69+103+104+137
	5+25+26+69+104+105+137
	5+25+26+69+104+137
	5+25+27+68+101+109+110+116
	5+68
	5+68+101
	5+68+101+102
	5+68+101+102+200
	5+68+102
	5+68+102+104
	5+68+102+104+200
	5+68+102+104+201
	5+68+103
	5+68+103+104
	5+68+103+104+200
	5+68+103+104+201
	5+68+104
	5+68+104+105
	5+68+107
	5+69
	5+69+101
	5+69+101+102
	5+69+101+102+104
	5+69+101+105
	5+69+102
	5+69+102+104
	5+69+103+104
	5+69+104
	5+69+104+105
	5+69+105
	5+69+106
	68+101
	68+101+102
	68+101+102+201
	68+102
	68+102+104
	68+102+104+201
	68+103+104
	68+104+105
	69+101
	69+101+102
	69+101+102+145
	69+101+200
	69+102
	69+103+104
	69+104
	69+104+105

## Sheet: Observed for Chimps
Previously Observed & Model Identified Chimpanzee AU Combinations
10+12+16+25
10+12+16+25+26
10+12+16+25+26+43
10+12+16+25+27
10+12+16+25+27+43
10+12+25
10+12+25+26
10+16+25+26
10+16+25+27
12+16+19+25+26
12+16+19+25+27
12+16+25
12+16+25+26
12+16+25+26+43
12+16+25+27
12+16+25+27+43
12+19+25+26
12+22+25
12+25+26
12+25+26+160
12+25+27
12+25+27+160
16+19+25+26
16+25+26
16+25+27
17
17+24
19+22+25+26
19+25+26
22+25
22+25+26
22+25+27
25+26
25+26+160
25+26+43+160
25+27
25+27+160
6+10+12+16+25
6+10+12+16+25+26
6+10+12+16+25+26+43
6+10+12+16+25+27
6+12+16+25
6+12+16+25+26
6+12+16+25+26+43
6+12+16+25+27
6+12+25+26
6+12+25+26+160
6+9+10+12+16+25+26
9+10+12+16+25+26
9+10+12+16+25+27
9+10+12+16+25+27+43
9+10+16+25+26
9+10+16+25+27
9+10+19+25+26
9+10+25+26
9+12+16+25+26
9+16+25+26

## Sheet: Observed for Cats
Previously Observed & Model Identified Domesticated Cat AU Combinations
47
101
101+102
101+102+109+110+143
101+102+118+201
101+102+143
101+102+201
101+105
101+105+143+202
101+105+201
101+109+110+143
101+201
102
102+104
102+104+143
103
103+104
103+104+143
103+104+145
103+109+110+143+202
104
104+105
104+105+143
104+105+143+201
104+105+201
104+143
104+200
105
106
106+109+110+143+202
12+101
12+101+102
12+19+25+26+68+103+104+116
12+19+25+27+47+69+104+109+110+116
12+19+25+27+68+103+104+109+110+116
12+25+26
12+25+26+101+102
12+25+26+101+102+109+110+116+143+201
12+25+26+101+102+116+143
12+25+26+101+105+109+110+116+200
12+25+26+101+143
12+25+26+103+104
12+25+26+103+104+109+110+116+143
12+25+26+103+104+109+110+143
12+25+26+103+104+116+143
12+25+26+103+104+137
12+25+26+103+104+143
12+25+26+103+143
12+25+26+104+105+109+110+116
12+25+26+104+105+109+110+143+201
12+25+26+105+116+143+200
12+25+26+47+101+102+109+110+116
12+25+26+47+101+102+201
12+25+26+47+101+105+116
12+25+26+47+101+116
12+25+26+47+102+104
12+25+26+47+103+104
12+25+26+47+103+104+109+110
12+25+26+47+103+104+109+110+116
12+25+26+47+103+104+116
12+25+26+47+103+104+116+137
12+25+26+47+103+104+116+201
12+25+26+47+103+109+110+116
12+25+26+47+104+105+109+110
12+25+26+47+104+105+109+110+116
12+25+26+47+104+109+110+116
12+25+26+47+68+101+102+137
12+25+26+47+68+103+104
12+25+26+47+68+107+109+110+116
12+25+26+47+69+101+105+116
12+25+26+47+69+102+104+109+110+201
12+25+26+47+69+103+104+109+110+116+202
12+25+26+68+103+104+137
12+25+26+68+104+105+109+110+116+202
12+25+26+69+116
12+25+27+102+104+116
12+25+27+103+104+109+110+116+143
12+25+27+103+104+116
12+25+27+103+109+110+116+143
12+25+27+104+109+110+116
12+25+27+47+103+104+109+110+116
12+25+27+68+103+104+109+110+116+201
12+47+101+102
12+47+101+102+200
12+47+103+104
12+47+104
12+47+68+101+102
12+47+68+103+104
12+47+69+101+105
12+47+69+104
12+68+103+104
19+25+26+47+69+107+116
25+26
25+26+101
25+26+101+102
25+26+101+102+137
25+26+102+104
25+26+102+104+137
25+26+102+104+137+143
25+26+102+104+143
25+26+102+104+143+190
25+26+102+106+137
25+26+103+104+109+110+116+143
25+26+103+104+137
25+26+103+104+137+143
25+26+103+116+143
25+26+104+105+143+190
25+26+104+137
25+26+104+137+143+201
25+26+104+143+190
25+26+104+143+190+200
25+26+104+143+190+202
25+26+37
25+26+37+101+102
25+26+37+101+102+145+202
25+26+37+101+102+200
25+26+37+102+104+143
25+26+37+104
25+26+37+47+101
25+26+37+47+104
25+26+37+47+69+101
25+26+37+47+69+103+104+116
25+26+37+68+101+102
25+26+47+101+102+137
25+26+47+101+102+137+201
25+26+47+101+105+137
25+26+47+101+105+137+200
25+26+47+101+137
25+26+47+102+104+137
25+26+47+102+137
25+26+47+103+104
25+26+47+103+104+109+110+116
25+26+47+103+104+137
25+26+47+103+104+137+202
25+26+47+104
25+26+47+104+105
25+26+47+104+116+137
25+26+47+104+137
25+26+47+104+190
25+26+47+68+103+104+137
25+26+47+68+107
25+26+47+69+101+102+137
25+26+47+69+101+116+137
25+26+47+69+103+104+137
25+26+47+69+103+104+200
25+26+47+69+104+116+137
25+26+68+101+109+110
25+26+68+103+104+137
25+26+68+103+104+137+202
25+26+69+101+102+137+143
25+26+69+137+200
25+27+103+104+109+110+116+143
47+101
47+101+102
47+101+102+200
47+101+102+202
47+101+105
47+101+105+200
47+101+201
47+102
47+102+104
47+102+104+109+110
47+102+104+109+110+202
47+102+106
47+103+104
47+104
47+104+105
47+104+105+200
47+68+101+105+200
47+68+103+104
47+68+104
47+68+104+200
47+69
47+69+101
47+69+101+102
47+69+101+105
47+69+102+104
47+69+103
47+69+103+104
47+69+104+105
47+69+104+201
5+101
5+101+102
5+101+102+200
5+102
5+102+104
5+102+104+200
5+102+106
5+102+200
5+103+104
5+104
5+104+105
5+12+101+102+202
5+12+104+202
5+12+25+26+103+104+109+110+116+202
5+12+25+26+68+103+104+137
5+12+25+26+68+116
5+12+25+26+69+101+116
5+12+25+26+69+101+137
5+12+25+26+69+103+104
5+12+25+26+69+103+104+109+110+116+202
5+12+25+26+69+103+104+137+200
5+12+25+26+69+104+105+109+110+116
5+12+25+27+69+104+105+109+110+116
5+12+25+27+69+104+109+110+116
5+12+68+103+104
5+12+68+104
5+12+69+102+104
5+12+69+103+104
5+12+69+104+105
5+12+69+107
5+25+26+101+102+137
5+25+26+102+104+137
5+25+26+103+104+137
5+25+26+104+105+190
5+25+26+37+101+102
5+25+26+37+104
5+25+26+68+102+104+137
5+25+26+68+103+104+137
5+25+26+68+107
5+25+26+69+101+102+116
5+25+26+69+102+104+137
5+25+26+69+102+104+137+202
5+25+26+69+102+106
5+25+26+69+103+104
5+25+26+69+103+104+137
5+25+26+69+104+105+137
5+25+26+69+104+137
5+25+27+68+101+109+110+116
5+68
5+68+101
5+68+101+102
5+68+101+102+200
5+68+102
5+68+102+104
5+68+102+104+200
5+68+102+104+201
5+68+103
5+68+103+104
5+68+103+104+200
5+68+103+104+201
5+68+104
5+68+104+105
5+68+107
5+69
5+69+101
5+69+101+102
5+69+101+102+104
5+69+101+105
5+69+102
5+69+102+104
5+69+103+104
5+69+104
5+69+104+105
5+69+105
5+69+106
68+101
68+101+102
68+101+102+201
68+102
68+102+104
68+102+104+201
68+103+104
68+104+105
69+101
69+101+102
69+101+102+145
69+101+200
69+102
69+103+104
69+104
69+104+105

## Sheet: Flagged for Chimps
Previously Observed & Model Flagged Chimpanzee AU Combinations
22
22+33
17+22+25
17+25
22+25+160
24+25+26
16+22+25+26
16+22+25+27
22+25+26+160

## Sheet: Flagged for Cats
Previously Observed & Model Flagged Domesticated Cat AU Combinations
47+104+106
37+104+105+143+201
12+25+26+47+104+106+116

## Sheet: Unobserved for Chimps
Previously Unobserved & Model Identified Chimpanzee AU Combinations
6
9
10
12
21
24
25
26
29
30
32
33
35
43
45
1+2
6+9
6+10
6+12
6+17
6+21
6+24
6+25
6+26
6+29
6+30
6+32
6+33
6+35
6+43
6+45
9+10
9+12
9+17
9+21
9+24
9+25
9+26
9+29
9+30
9+32
9+33
9+35
9+43
9+45
10+12
10+17
10+21
10+24
10+25
10+26
10+29
10+30
10+32
10+33
10+35
10+43
10+45
12+17
12+21
12+24
12+25
12+26
12+29
12+30
12+32
12+33
12+35
12+43
12+45
16+25
17+21
17+29
17+30
17+32
17+33
17+35
17+43
17+45
21+24
21+25
21+26
21+29
21+30
21+32
21+33
21+35
21+43
21+45
24+29
24+30
24+33
24+35
24+43
24+45
25+29
25+30
25+32
25+33
25+35
25+43
25+45
25+160
26+28
26+29
26+30
26+32
26+33
26+35
26+43
26+45
29+30
29+32
29+33
29+35
29+43
29+45
30+32
30+33
30+35
30+43
30+45
32+33
32+43
32+45
33+35
33+43
33+45
35+43
35+45
1+2+6
1+2+9
1+2+10
1+2+12
1+2+17
1+2+21
1+2+24
1+2+25
1+2+26
1+2+29
1+2+30
1+2+32
1+2+33
1+2+35
1+2+43
1+2+45
6+9+10
6+9+12
6+9+17
6+9+21
6+9+24
6+9+25
6+9+26
6+9+29
6+9+30
6+9+32
6+9+33
6+9+35
6+9+43
6+9+45
6+10+12
6+10+17
6+10+21
6+10+24
6+10+25
6+10+26
6+10+29
6+10+30
6+10+32
6+10+33
6+10+35
6+10+43
6+10+45
6+12+17
6+12+21
6+12+24
6+12+25
6+12+26
6+12+29
6+12+30
6+12+32
6+12+33
6+12+35
6+12+43
6+12+45
6+16+25
6+17+21
6+17+24
6+17+29
6+17+30
6+17+32
6+17+33
6+17+35
6+17+43
6+17+45
6+21+24
6+21+25
6+21+26
6+21+29
6+21+30
6+21+32
6+21+33
6+21+35
6+21+43
6+21+45
6+22+25
6+24+29
6+24+30
6+24+33
6+24+35
6+24+43
6+24+45
6+25+26
6+25+27
6+25+29
6+25+30
6+25+32
6+25+33
6+25+35
6+25+43
6+25+45
6+25+160
6+26+28
6+26+29
6+26+30
6+26+32
6+26+33
6+26+35
6+26+43
6+26+45
6+29+30
6+29+32
6+29+33
6+29+35
6+29+43
6+29+45
6+30+32
6+30+33
6+30+35
6+30+43
6+30+45
6+32+33
6+32+43
6+32+45
6+33+35
6+33+43
6+33+45
6+35+43
6+35+45
9+10+12
9+10+17
9+10+21
9+10+24
9+10+25
9+10+26
9+10+29
9+10+30
9+10+32
9+10+33
9+10+35
9+10+43
9+10+45
9+12+17
9+12+21
9+12+24
9+12+25
9+12+26
9+12+29
9+12+30
9+12+32
9+12+33
9+12+35
9+12+43
9+12+45
9+16+25
9+17+21
9+17+24
9+17+29
9+17+30
9+17+32
9+17+33
9+17+35
9+17+43
9+17+45
9+21+24
9+21+25
9+21+26
9+21+29
9+21+30
9+21+32
9+21+33
9+21+35
9+21+43
9+21+45
9+22+25
9+24+29
9+24+30
9+24+33
9+24+35
9+24+43
9+24+45
9+25+26
9+25+27
9+25+29
9+25+30
9+25+32
9+25+33
9+25+35
9+25+43
9+25+45
9+25+160
9+26+28
9+26+29
9+26+30
9+26+32
9+26+33
9+26+35
9+26+43
9+26+45
9+29+30
9+29+32
9+29+33
9+29+35
9+29+43
9+29+45
9+30+32
9+30+33
9+30+35
9+30+43
9+30+45
9+32+33
9+32+43
9+32+45
9+33+35
9+33+43
9+33+45
9+35+43
9+35+45
10+12+17
10+12+21
10+12+24
10+12+26
10+12+29
10+12+30
10+12+32
10+12+33
10+12+35
10+12+43
10+12+45
10+16+25
10+17+21
10+17+24
10+17+29
10+17+30
10+17+32
10+17+33
10+17+35
10+17+43
10+17+45
10+21+24
10+21+25
10+21+26
10+21+29
10+21+30
10+21+32
10+21+33
10+21+35
10+21+43
10+21+45
10+22+25
10+24+29
10+24+30
10+24+33
10+24+35
10+24+43
10+24+45
10+25+26
10+25+27
10+25+29
10+25+30
10+25+32
10+25+33
10+25+35
10+25+43
10+25+45
10+25+160
10+26+28
10+26+29
10+26+30
10+26+32
10+26+33
10+26+35
10+26+43
10+26+45
10+29+30
10+29+32
10+29+33
10+29+35
10+29+43
10+29+45
10+30+32
10+30+33
10+30+35
10+30+43
10+30+45
10+32+33
10+32+43
10+32+45
10+33+35
10+33+43
10+33+45
10+35+43
10+35+45
12+17+21
12+17+24
12+17+29
12+17+30
12+17+32
12+17+33
12+17+35
12+17+43
12+17+45
12+21+24
12+21+25
12+21+26
12+21+29
12+21+30
12+21+32
12+21+33
12+21+35
12+21+43
12+21+45
12+24+29
12+24+30
12+24+33
12+24+35
12+24+43
12+24+45
12+25+29
12+25+30
12+25+32
12+25+33
12+25+35
12+25+43
12+25+45
12+25+160
12+26+28
12+26+29
12+26+30
12+26+32
12+26+33
12+26+35
12+26+43
12+26+45
12+29+30
12+29+32
12+29+33
12+29+35
12+29+43
12+29+45
12+30+32
12+30+33
12+30+35
12+30+43
12+30+45
12+32+33
12+32+43
12+32+45
12+33+35
12+33+43
12+33+45
12+35+43
12+35+45
16+21+25
16+25+29
16+25+30
16+25+32
16+25+33
16+25+35
16+25+43
16+25+45
17+21+24
17+21+29
17+21+30
17+21+32
17+21+33
17+21+35
17+21+43
17+21+45
17+24+29
17+24+30
17+24+33
17+24+35
17+24+43
17+24+45
17+29+30
17+29+32
17+29+33
17+29+35
17+29+43
17+29+45
17+30+32
17+30+33
17+30+35
17+30+43
17+30+45
17+32+33
17+32+43
17+32+45
17+33+35
17+33+43
17+33+45
17+35+43
17+35+45
19+25+27
21+22+25
21+24+29
21+24+30
21+24+33
21+24+35
21+24+43
21+24+45
21+25+26
21+25+27
21+25+29
21+25+30
21+25+32
21+25+33
21+25+35
21+25+43
21+25+45
21+25+160
21+26+28
21+26+29
21+26+30
21+26+32
21+26+33
21+26+35
21+26+43
21+26+45
21+29+30
21+29+32
21+29+33
21+29+35
21+29+43
21+29+45
21+30+32
21+30+33
21+30+35
21+30+43
21+30+45
21+32+33
21+32+43
21+32+45
21+33+35
21+33+43
21+33+45
21+35+43
21+35+45
22+25+29
22+25+30
22+25+32
22+25+33
22+25+35
22+25+43
22+25+45
24+29+30
24+29+33
24+29+35
24+29+43
24+29+45
24+30+33
24+30+35
24+30+43
24+30+45
24+33+35
24+33+43
24+33+45
24+35+43
24+35+45
25+26+28
25+26+29
25+26+30
25+26+32
25+26+33
25+26+35
25+26+37
25+26+43
25+26+45
25+27+29
25+27+30
25+27+32
25+27+33
25+27+35
25+27+37
25+27+43
25+27+45
25+29+30
25+29+32
25+29+33
25+29+35
25+29+43
25+29+45
25+29+160
25+30+32
25+30+33
25+30+35
25+30+43
25+30+45
25+30+160
25+32+33
25+32+43
25+32+45
25+32+160
25+33+35
25+33+43
25+33+45
25+33+160
25+35+43
25+35+45
25+35+160
25+43+160
25+45+160
26+28+29
26+28+30
26+28+32
26+28+33
26+28+43
26+28+45
26+29+30
26+29+32
26+29+33
26+29+35
26+29+43
26+29+45
26+30+32
26+30+33
26+30+35
26+30+43
26+30+45
26+32+33
26+32+43
26+32+45
26+33+35
26+33+43
26+33+45
26+35+43
26+35+45
29+30+32
29+30+33
29+30+35
29+30+43
29+30+45
29+32+33
29+32+43
29+32+45
29+33+35
29+33+43
29+33+45
29+35+43
29+35+45
30+32+33
30+32+43
30+32+45
30+33+35
30+33+43
30+33+45
30+35+43
30+35+45
32+33+43
32+33+45
33+35+43
33+35+45
1+2+6+9
1+2+6+10
1+2+6+12
1+2+6+17
1+2+6+21
1+2+6+24
1+2+6+25
1+2+6+26
1+2+6+29
1+2+6+30
1+2+6+32
1+2+6+33
1+2+6+35
1+2+6+43
1+2+6+45
1+2+9+10
1+2+9+12
1+2+9+17
1+2+9+21
1+2+9+24
1+2+9+25
1+2+9+26
1+2+9+29
1+2+9+30
1+2+9+32
1+2+9+33
1+2+9+35
1+2+9+43
1+2+9+45
1+2+10+12
1+2+10+17
1+2+10+21
1+2+10+24
1+2+10+25
1+2+10+26
1+2+10+29
1+2+10+30
1+2+10+32
1+2+10+33
1+2+10+35
1+2+10+43
1+2+10+45
1+2+12+17
1+2+12+21
1+2+12+24
1+2+12+25
1+2+12+26
1+2+12+29
1+2+12+30
1+2+12+32
1+2+12+33
1+2+12+35
1+2+12+43
1+2+12+45
1+2+16+25
1+2+17+21
1+2+17+24
1+2+17+29
1+2+17+30
1+2+17+32
1+2+17+33
1+2+17+35
1+2+17+43
1+2+17+45
1+2+21+24
1+2+21+25
1+2+21+26
1+2+21+29
1+2+21+30
1+2+21+32
1+2+21+33
1+2+21+35
1+2+21+43
1+2+21+45
1+2+22+25
1+2+24+29
1+2+24+30
1+2+24+33
1+2+24+35
1+2+24+43
1+2+24+45
1+2+25+26
1+2+25+27
1+2+25+29
1+2+25+30
1+2+25+32
1+2+25+33
1+2+25+35
1+2+25+43
1+2+25+45
1+2+25+160
1+2+26+28
1+2+26+29
1+2+26+30
1+2+26+32
1+2+26+33
1+2+26+35
1+2+26+43
1+2+26+45
1+2+29+30
1+2+29+32
1+2+29+33
1+2+29+35
1+2+29+43
1+2+29+45
1+2+30+32
1+2+30+33
1+2+30+35
1+2+30+43
1+2+30+45
1+2+32+33
1+2+32+43
1+2+32+45
1+2+33+35
1+2+33+43
1+2+33+45
1+2+35+43
1+2+35+45
6+9+10+12
6+9+10+17
6+9+10+21
6+9+10+24
6+9+10+25
6+9+10+26
6+9+10+29
6+9+10+30
6+9+10+32
6+9+10+33
6+9+10+35
6+9+10+43
6+9+10+45
6+9+12+17
6+9+12+21
6+9+12+24
6+9+12+25
6+9+12+26
6+9+12+29
6+9+12+30
6+9+12+32
6+9+12+33
6+9+12+35
6+9+12+43
6+9+12+45
6+9+16+25
6+9+17+21
6+9+17+24
6+9+17+29
6+9+17+30
6+9+17+32
6+9+17+33
6+9+17+35
6+9+17+43
6+9+17+45
6+9+21+24
6+9+21+25
6+9+21+26
6+9+21+29
6+9+21+30
6+9+21+32
6+9+21+33
6+9+21+35
6+9+21+43
6+9+21+45
6+9+22+25
6+9+24+29
6+9+24+30
6+9+24+33
6+9+24+35
6+9+24+43
6+9+24+45
6+9+25+26
6+9+25+27
6+9+25+29
6+9+25+30
6+9+25+32
6+9+25+33
6+9+25+35
6+9+25+43
6+9+25+45
6+9+25+160
6+9+26+28
6+9+26+29
6+9+26+30
6+9+26+32
6+9+26+33
6+9+26+35
6+9+26+43
6+9+26+45
6+9+29+30
6+9+29+32
6+9+29+33
6+9+29+35
6+9+29+43
6+9+29+45
6+9+30+32
6+9+30+33
6+9+30+35
6+9+30+43
6+9+30+45
6+9+32+33
6+9+32+43
6+9+32+45
6+9+33+35
6+9+33+43
6+9+33+45
6+9+35+43
6+9+35+45
6+10+12+17
6+10+12+21
6+10+12+24
6+10+12+25
6+10+12+26
6+10+12+29
6+10+12+30
6+10+12+32
6+10+12+33
6+10+12+35
6+10+12+43
6+10+12+45
6+10+16+25
6+10+17+21
6+10+17+24
6+10+17+29
6+10+17+30
6+10+17+32
6+10+17+33
6+10+17+35
6+10+17+43
6+10+17+45
6+10+21+24
6+10+21+25
6+10+21+26
6+10+21+29
6+10+21+30
6+10+21+32
6+10+21+33
6+10+21+35
6+10+21+43
6+10+21+45
6+10+22+25
6+10+24+29
6+10+24+30
6+10+24+33
6+10+24+35
6+10+24+43
6+10+24+45
6+10+25+26
6+10+25+27
6+10+25+29
6+10+25+30
6+10+25+32
6+10+25+33
6+10+25+35
6+10+25+43
6+10+25+45
6+10+25+160
6+10+26+28
6+10+26+29
6+10+26+30
6+10+26+32
6+10+26+33
6+10+26+35
6+10+26+43
6+10+26+45
6+10+29+30
6+10+29+32
6+10+29+33
6+10+29+35
6+10+29+43
6+10+29+45
6+10+30+32
6+10+30+33
6+10+30+35
6+10+30+43
6+10+30+45
6+10+32+33
6+10+32+43
6+10+32+45
6+10+33+35
6+10+33+43
6+10+33+45
6+10+35+43
6+10+35+45
6+12+17+21
6+12+17+24
6+12+17+29
6+12+17+30
6+12+17+32
6+12+17+33
6+12+17+35
6+12+17+43
6+12+17+45
6+12+21+24
6+12+21+25
6+12+21+26
6+12+21+29
6+12+21+30
6+12+21+32
6+12+21+33
6+12+21+35
6+12+21+43
6+12+21+45
6+12+22+25
6+12+24+29
6+12+24+30
6+12+24+33
6+12+24+35
6+12+24+43
6+12+24+45
6+12+25+27
6+12+25+29
6+12+25+30
6+12+25+32
6+12+25+33
6+12+25+35
6+12+25+43
6+12+25+45
6+12+25+160
6+12+26+28
6+12+26+29
6+12+26+30
6+12+26+32
6+12+26+33
6+12+26+35
6+12+26+43
6+12+26+45
6+12+29+30
6+12+29+32
6+12+29+33
6+12+29+35
6+12+29+43
6+12+29+45
6+12+30+32
6+12+30+33
6+12+30+35
6+12+30+43
6+12+30+45
6+12+32+33
6+12+32+43
6+12+32+45
6+12+33+35
6+12+33+43
6+12+33+45
6+12+35+43
6+12+35+45
6+16+21+25
6+16+25+26
6+16+25+27
6+16+25+29
6+16+25+30
6+16+25+32
6+16+25+33
6+16+25+35
6+16+25+43
6+16+25+45
6+17+21+24
6+17+21+29
6+17+21+30
6+17+21+32
6+17+21+33
6+17+21+35
6+17+21+43
6+17+21+45
6+17+24+29
6+17+24+30
6+17+24+33
6+17+24+35
6+17+24+43
6+17+24+45
6+17+29+30
6+17+29+32
6+17+29+33
6+17+29+35
6+17+29+43
6+17+29+45
6+17+30+32
6+17+30+33
6+17+30+35
6+17+30+43
6+17+30+45
6+17+32+33
6+17+32+43
6+17+32+45
6+17+33+35
6+17+33+43
6+17+33+45
6+17+35+43
6+17+35+45
6+19+25+26
6+19+25+27
6+21+22+25
6+21+24+29
6+21+24+30
6+21+24+33
6+21+24+35
6+21+24+43
6+21+24+45
6+21+25+26
6+21+25+27
6+21+25+29
6+21+25+30
6+21+25+32
6+21+25+33
6+21+25+35
6+21+25+43
6+21+25+45
6+21+25+160
6+21+26+28
6+21+26+29
6+21+26+30
6+21+26+32
6+21+26+33
6+21+26+35
6+21+26+43
6+21+26+45
6+21+29+30
6+21+29+32
6+21+29+33
6+21+29+35
6+21+29+43
6+21+29+45
6+21+30+32
6+21+30+33
6+21+30+35
6+21+30+43
6+21+30+45
6+21+32+33
6+21+32+43
6+21+32+45
6+21+33+35
6+21+33+43
6+21+33+45
6+21+35+43
6+21+35+45
6+22+25+26
6+22+25+27
6+22+25+29
6+22+25+30
6+22+25+32
6+22+25+33
6+22+25+35
6+22+25+43
6+22+25+45
6+24+29+30
6+24+29+33
6+24+29+35
6+24+29+43
6+24+29+45
6+24+30+33
6+24+30+35
6+24+30+43
6+24+30+45
6+24+33+35
6+24+33+43
6+24+33+45
6+24+35+43
6+24+35+45
6+25+26+28
6+25+26+29
6+25+26+30
6+25+26+32
6+25+26+33
6+25+26+35
6+25+26+37
6+25+26+43
6+25+26+45
6+25+26+160
6+25+27+29
6+25+27+30
6+25+27+32
6+25+27+33
6+25+27+35
6+25+27+37
6+25+27+43
6+25+27+45
6+25+27+160
6+25+29+30
6+25+29+32
6+25+29+33
6+25+29+35
6+25+29+43
6+25+29+45
6+25+29+160
6+25+30+32
6+25+30+33
6+25+30+35
6+25+30+43
6+25+30+45
6+25+30+160
6+25+32+33
6+25+32+43
6+25+32+45
6+25+32+160
6+25+33+35
6+25+33+43
6+25+33+45
6+25+33+160
6+25+35+43
6+25+35+45
6+25+35+160
6+25+43+160
6+25+45+160
6+26+28+29
6+26+28+30
6+26+28+32
6+26+28+33
6+26+28+43
6+26+28+45
6+26+29+30
6+26+29+32
6+26+29+33
6+26+29+35
6+26+29+43
6+26+29+45
6+26+30+32
6+26+30+33
6+26+30+35
6+26+30+43
6+26+30+45
6+26+32+33
6+26+32+43
6+26+32+45
6+26+33+35
6+26+33+43
6+26+33+45
6+26+35+43
6+26+35+45
6+29+30+32
6+29+30+33
6+29+30+35
6+29+30+43
6+29+30+45
6+29+32+33
6+29+32+43
6+29+32+45
6+29+33+35
6+29+33+43
6+29+33+45
6+29+35+43
6+29+35+45
6+30+32+33
6+30+32+43
6+30+32+45
6+30+33+35
6+30+33+43
6+30+33+45
6+30+35+43
6+30+35+45
6+32+33+43
6+32+33+45
6+33+35+43
6+33+35+45
9+10+12+17
9+10+12+21
9+10+12+24
9+10+12+25
9+10+12+26
9+10+12+29
9+10+12+30
9+10+12+32
9+10+12+33
9+10+12+35
9+10+12+43
9+10+12+45
9+10+16+25
9+10+17+21
9+10+17+24
9+10+17+29
9+10+17+30
9+10+17+32
9+10+17+33
9+10+17+35
9+10+17+43
9+10+17+45
9+10+21+24
9+10+21+25
9+10+21+26
9+10+21+29
9+10+21+30
9+10+21+32
9+10+21+33
9+10+21+35
9+10+21+43
9+10+21+45
9+10+22+25
9+10+24+29
9+10+24+30
9+10+24+33
9+10+24+35
9+10+24+43
9+10+24+45
9+10+25+27
9+10+25+29
9+10+25+30
9+10+25+32
9+10+25+33
9+10+25+35
9+10+25+43
9+10+25+45
9+10+25+160
9+10+26+28
9+10+26+29
9+10+26+30
9+10+26+32
9+10+26+33
9+10+26+35
9+10+26+43
9+10+26+45
9+10+29+30
9+10+29+32
9+10+29+33
9+10+29+35
9+10+29+43
9+10+29+45
9+10+30+32
9+10+30+33
9+10+30+35
9+10+30+43
9+10+30+45
9+10+32+33
9+10+32+43
9+10+32+45
9+10+33+35
9+10+33+43
9+10+33+45
9+10+35+43
9+10+35+45
9+12+16+25
9+12+17+21
9+12+17+24
9+12+17+29
9+12+17+30
9+12+17+32
9+12+17+33
9+12+17+35
9+12+17+43
9+12+17+45
9+12+21+24
9+12+21+25
9+12+21+26
9+12+21+29
9+12+21+30
9+12+21+32
9+12+21+33
9+12+21+35
9+12+21+43
9+12+21+45
9+12+22+25
9+12+24+29
9+12+24+30
9+12+24+33
9+12+24+35
9+12+24+43
9+12+24+45
9+12+25+26
9+12+25+27
9+12+25+29
9+12+25+30
9+12+25+32
9+12+25+33
9+12+25+35
9+12+25+43
9+12+25+45
9+12+25+160
9+12+26+28
9+12+26+29
9+12+26+30
9+12+26+32
9+12+26+33
9+12+26+35
9+12+26+43
9+12+26+45
9+12+29+30
9+12+29+32
9+12+29+33
9+12+29+35
9+12+29+43
9+12+29+45
9+12+30+32
9+12+30+33
9+12+30+35
9+12+30+43
9+12+30+45
9+12+32+33
9+12+32+43
9+12+32+45
9+12+33+35
9+12+33+43
9+12+33+45
9+12+35+43
9+12+35+45
9+16+21+25
9+16+25+27
9+16+25+29
9+16+25+30
9+16+25+32
9+16+25+33
9+16+25+35
9+16+25+43
9+16+25+45
9+17+21+24
9+17+21+29
9+17+21+30
9+17+21+32
9+17+21+33
9+17+21+35
9+17+21+43
9+17+21+45
9+17+24+29
9+17+24+30
9+17+24+33
9+17+24+35
9+17+24+43
9+17+24+45
9+17+29+30
9+17+29+32
9+17+29+33
9+17+29+35
9+17+29+43
9+17+29+45
9+17+30+32
9+17+30+33
9+17+30+35
9+17+30+43
9+17+30+45
9+17+32+33
9+17+32+43
9+17+32+45
9+17+33+35
9+17+33+43
9+17+33+45
9+17+35+43
9+17+35+45
9+19+25+26
9+19+25+27
9+21+22+25
9+21+24+29
9+21+24+30
9+21+24+33
9+21+24+35
9+21+24+43
9+21+24+45
9+21+25+26
9+21+25+27
9+21+25+29
9+21+25+30
9+21+25+32
9+21+25+33
9+21+25+35
9+21+25+43
9+21+25+45
9+21+25+160
9+21+26+28
9+21+26+29
9+21+26+30
9+21+26+32
9+21+26+33
9+21+26+35
9+21+26+43
9+21+26+45
9+21+29+30
9+21+29+32
9+21+29+33
9+21+29+35
9+21+29+43
9+21+29+45
9+21+30+32
9+21+30+33
9+21+30+35
9+21+30+43
9+21+30+45
9+21+32+33
9+21+32+43
9+21+32+45
9+21+33+35
9+21+33+43
9+21+33+45
9+21+35+43
9+21+35+45
9+22+25+26
9+22+25+27
9+22+25+29
9+22+25+30
9+22+25+32
9+22+25+33
9+22+25+35
9+22+25+43
9+22+25+45
9+24+29+30
9+24+29+33
9+24+29+35
9+24+29+43
9+24+29+45
9+24+30+33
9+24+30+35
9+24+30+43
9+24+30+45
9+24+33+35
9+24+33+43
9+24+33+45
9+24+35+43
9+24+35+45
9+25+26+28
9+25+26+29
9+25+26+30
9+25+26+32
9+25+26+33
9+25+26+35
9+25+26+37
9+25+26+43
9+25+26+45
9+25+26+160
9+25+27+29
9+25+27+30
9+25+27+32
9+25+27+33
9+25+27+35
9+25+27+37
9+25+27+43
9+25+27+45
9+25+27+160
9+25+29+30
9+25+29+32
9+25+29+33
9+25+29+35
9+25+29+43
9+25+29+45
9+25+29+160
9+25+30+32
9+25+30+33
9+25+30+35
9+25+30+43
9+25+30+45
9+25+30+160
9+25+32+33
9+25+32+43
9+25+32+45
9+25+32+160
9+25+33+35
9+25+33+43
9+25+33+45
9+25+33+160
9+25+35+43
9+25+35+45
9+25+35+160
9+25+43+160
9+25+45+160
9+26+28+29
9+26+28+30
9+26+28+32
9+26+28+33
9+26+28+43
9+26+28+45
9+26+29+30
9+26+29+32
9+26+29+33
9+26+29+35
9+26+29+43
9+26+29+45
9+26+30+32
9+26+30+33
9+26+30+35
9+26+30+43
9+26+30+45
9+26+32+33
9+26+32+43
9+26+32+45
9+26+33+35
9+26+33+43
9+26+33+45
9+26+35+43
9+26+35+45
9+29+30+32
9+29+30+33
9+29+30+35
9+29+30+43
9+29+30+45
9+29+32+33
9+29+32+43
9+29+32+45
9+29+33+35
9+29+33+43
9+29+33+45
9+29+35+43
9+29+35+45
9+30+32+33
9+30+32+43
9+30+32+45
9+30+33+35
9+30+33+43
9+30+33+45
9+30+35+43
9+30+35+45
9+32+33+43
9+32+33+45
9+33+35+43
9+33+35+45
10+12+17+21
10+12+17+24
10+12+17+29
10+12+17+30
10+12+17+32
10+12+17+33
10+12+17+35
10+12+17+43
10+12+17+45
10+12+21+24
10+12+21+25
10+12+21+26
10+12+21+29
10+12+21+30
10+12+21+32
10+12+21+33
10+12+21+35
10+12+21+43
10+12+21+45
10+12+22+25
10+12+24+29
10+12+24+30
10+12+24+33
10+12+24+35
10+12+24+43
10+12+24+45
10+12+25+27
10+12+25+29
10+12+25+30
10+12+25+32
10+12+25+33
10+12+25+35
10+12+25+43
10+12+25+45
10+12+25+160
10+12+26+28
10+12+26+29
10+12+26+30
10+12+26+32
10+12+26+33
10+12+26+35
10+12+26+43
10+12+26+45
10+12+29+30
10+12+29+32
10+12+29+33
10+12+29+35
10+12+29+43
10+12+29+45
10+12+30+32
10+12+30+33
10+12+30+35
10+12+30+43
10+12+30+45
10+12+32+33
10+12+32+43
10+12+32+45
10+12+33+35
10+12+33+43
10+12+33+45
10+12+35+43
10+12+35+45
10+16+21+25
10+16+25+29
10+16+25+30
10+16+25+32
10+16+25+33
10+16+25+35
10+16+25+43
10+16+25+45
10+17+21+24
10+17+21+29
10+17+21+30
10+17+21+32
10+17+21+33
10+17+21+35
10+17+21+43
10+17+21+45
10+17+24+29
10+17+24+30
10+17+24+33
10+17+24+35
10+17+24+43
10+17+24+45
10+17+29+30
10+17+29+32
10+17+29+33
10+17+29+35
10+17+29+43
10+17+29+45
10+17+30+32
10+17+30+33
10+17+30+35
10+17+30+43
10+17+30+45
10+17+32+33
10+17+32+43
10+17+32+45
10+17+33+35
10+17+33+43
10+17+33+45
10+17+35+43
10+17+35+45
10+19+25+26
10+19+25+27
10+21+22+25
10+21+24+29
10+21+24+30
10+21+24+33
10+21+24+35
10+21+24+43
10+21+24+45
10+21+25+26
10+21+25+27
10+21+25+29
10+21+25+30
10+21+25+32
10+21+25+33
10+21+25+35
10+21+25+43
10+21+25+45
10+21+25+160
10+21+26+28
10+21+26+29
10+21+26+30
10+21+26+32
10+21+26+33
10+21+26+35
10+21+26+43
10+21+26+45
10+21+29+30
10+21+29+32
10+21+29+33
10+21+29+35
10+21+29+43
10+21+29+45
10+21+30+32
10+21+30+33
10+21+30+35
10+21+30+43
10+21+30+45
10+21+32+33
10+21+32+43
10+21+32+45
10+21+33+35
10+21+33+43
10+21+33+45
10+21+35+43
10+21+35+45
10+22+25+26
10+22+25+27
10+22+25+29
10+22+25+30
10+22+25+32
10+22+25+33
10+22+25+35
10+22+25+43
10+22+25+45
10+24+29+30
10+24+29+33
10+24+29+35
10+24+29+43
10+24+29+45
10+24+30+33
10+24+30+35
10+24+30+43
10+24+30+45
10+24+33+35
10+24+33+43
10+24+33+45
10+24+35+43
10+24+35+45
10+25+26+28
10+25+26+29
10+25+26+30
10+25+26+32
10+25+26+33
10+25+26+35
10+25+26+37
10+25+26+43
10+25+26+45
10+25+26+160
10+25+27+29
10+25+27+30
10+25+27+32
10+25+27+33
10+25+27+35
10+25+27+37
10+25+27+43
10+25+27+45
10+25+27+160
10+25+29+30
10+25+29+32
10+25+29+33
10+25+29+35
10+25+29+43
10+25+29+45
10+25+29+160
10+25+30+32
10+25+30+33
10+25+30+35
10+25+30+43
10+25+30+45
10+25+30+160
10+25+32+33
10+25+32+43
10+25+32+45
10+25+32+160
10+25+33+35
10+25+33+43
10+25+33+45
10+25+33+160
10+25+35+43
10+25+35+45
10+25+35+160
10+25+43+160
10+25+45+160
10+26+28+29
10+26+28+30
10+26+28+32
10+26+28+33
10+26+28+43
10+26+28+45
10+26+29+30
10+26+29+32
10+26+29+33
10+26+29+35
10+26+29+43
10+26+29+45
10+26+30+32
10+26+30+33
10+26+30+35
10+26+30+43
10+26+30+45
10+26+32+33
10+26+32+43
10+26+32+45
10+26+33+35
10+26+33+43
10+26+33+45
10+26+35+43
10+26+35+45
10+29+30+32
10+29+30+33
10+29+30+35
10+29+30+43
10+29+30+45
10+29+32+33
10+29+32+43
10+29+32+45
10+29+33+35
10+29+33+43
10+29+33+45
10+29+35+43
10+29+35+45
10+30+32+33
10+30+32+43
10+30+32+45
10+30+33+35
10+30+33+43
10+30+33+45
10+30+35+43
10+30+35+45
10+32+33+43
10+32+33+45
10+33+35+43
10+33+35+45
12+16+21+25
12+16+25+29
12+16+25+30
12+16+25+32
12+16+25+33
12+16+25+35
12+16+25+43
12+16+25+45
12+17+21+24
12+17+21+29
12+17+21+30
12+17+21+32
12+17+21+33
12+17+21+35
12+17+21+43
12+17+21+45
12+17+24+29
12+17+24+30
12+17+24+33
12+17+24+35
12+17+24+43
12+17+24+45
12+17+29+30
12+17+29+32
12+17+29+33
12+17+29+35
12+17+29+43
12+17+29+45
12+17+30+32
12+17+30+33
12+17+30+35
12+17+30+43
12+17+30+45
12+17+32+33
12+17+32+43
12+17+32+45
12+17+33+35
12+17+33+43
12+17+33+45
12+17+35+43
12+17+35+45
12+19+25+27
12+21+22+25
12+21+24+29
12+21+24+30
12+21+24+33
12+21+24+35
12+21+24+43
12+21+24+45
12+21+25+26
12+21+25+27
12+21+25+29
12+21+25+30
12+21+25+32
12+21+25+33
12+21+25+35
12+21+25+43
12+21+25+45
12+21+25+160
12+21+26+28
12+21+26+29
12+21+26+30
12+21+26+32
12+21+26+33
12+21+26+35
12+21+26+43
12+21+26+45
12+21+29+30
12+21+29+32
12+21+29+33
12+21+29+35
12+21+29+43
12+21+29+45
12+21+30+32
12+21+30+33
12+21+30+35
12+21+30+43
12+21+30+45
12+21+32+33
12+21+32+43
12+21+32+45
12+21+33+35
12+21+33+43
12+21+33+45
12+21+35+43
12+21+35+45
12+22+25+26
12+22+25+27
12+22+25+29
12+22+25+30
12+22+25+32
12+22+25+33
12+22+25+35
12+22+25+43
12+22+25+45
12+24+29+30
12+24+29+33
12+24+29+35
12+24+29+43
12+24+29+45
12+24+30+33
12+24+30+35
12+24+30+43
12+24+30+45
12+24+33+35
12+24+33+43
12+24+33+45
12+24+35+43
12+24+35+45
12+25+26+28
12+25+26+29
12+25+26+30
12+25+26+32
12+25+26+33
12+25+26+35
12+25+26+37
12+25+26+43
12+25+26+45
12+25+27+29
12+25+27+30
12+25+27+32
12+25+27+33
12+25+27+35
12+25+27+37
12+25+27+43
12+25+27+45
12+25+29+30
12+25+29+32
12+25+29+33
12+25+29+35
12+25+29+43
12+25+29+45
12+25+29+160
12+25+30+32
12+25+30+33
12+25+30+35
12+25+30+43
12+25+30+45
12+25+30+160
12+25+32+33
12+25+32+43
12+25+32+45
12+25+32+160
12+25+33+35
12+25+33+43
12+25+33+45
12+25+33+160
12+25+35+43
12+25+35+45
12+25+35+160
12+25+43+160
12+25+45+160
12+26+28+29
12+26+28+30
12+26+28+32
12+26+28+33
12+26+28+43
12+26+28+45
12+26+29+30
12+26+29+32
12+26+29+33
12+26+29+35
[truncated: 236,023+ more rows]

## Sheet: Unobserved for Cats
Previously Unobserved & Model Identified Domesticated Cat AU Combinations (PT. 1)	Previously Unobserved & Model Identified Domesticated Cat AU Combinations (PT. 2)
5	25+27+37+47+48+69+102+104+109+110+116+118+201+202
12	25+27+37+47+48+69+102+104+109+110+116+190+200+202
17	25+27+37+47+48+69+102+104+109+110+116+190+201+202
25	25+27+37+47+48+69+102+104+109+110+118+190+200+202
26	25+27+37+47+48+69+102+104+109+110+118+190+201+202
48	25+27+37+47+48+69+102+106+109+110+116+118+190+200
68	25+27+37+47+48+69+102+106+109+110+116+118+190+201
69	25+27+37+47+48+69+102+106+109+110+116+118+190+202
107	25+27+37+47+48+69+102+106+109+110+116+118+200+202
118	25+27+37+47+48+69+102+106+109+110+116+118+201+202
143	25+27+37+47+48+69+102+106+109+110+116+190+200+202
145	25+27+37+47+48+69+102+106+109+110+116+190+201+202
200	25+27+37+47+48+69+102+106+109+110+118+190+200+202
201	25+27+37+47+48+69+102+106+109+110+118+190+201+202
202	25+27+37+47+48+69+102+109+110+116+118+190+200+202
5+12	25+27+37+47+48+69+102+109+110+116+118+190+201+202
5+17	25+27+37+47+48+69+103+104+105+109+110+116+118+190
5+25	25+27+37+47+48+69+103+104+105+109+110+116+118+200
5+26	25+27+37+47+48+69+103+104+105+109+110+116+118+201
5+48	25+27+37+47+48+69+103+104+105+109+110+116+118+202
5+103	25+27+37+47+48+69+103+104+105+109+110+116+190+200
5+105	25+27+37+47+48+69+103+104+105+109+110+116+190+201
5+106	25+27+37+47+48+69+103+104+105+109+110+116+190+202
5+107	25+27+37+47+48+69+103+104+105+109+110+116+200+202
5+118	25+27+37+47+48+69+103+104+105+109+110+116+201+202
5+200	25+27+37+47+48+69+103+104+105+109+110+118+190+200
5+201	25+27+37+47+48+69+103+104+105+109+110+118+190+201
5+202	25+27+37+47+48+69+103+104+105+109+110+118+190+202
12+17	25+27+37+47+48+69+103+104+105+109+110+118+200+202
12+25	25+27+37+47+48+69+103+104+105+109+110+118+201+202
12+26	25+27+37+47+48+69+103+104+105+109+110+190+200+202
12+47	25+27+37+47+48+69+103+104+105+109+110+190+201+202
12+48	25+27+37+47+48+69+103+104+105+116+118+190+200+202
12+68	25+27+37+47+48+69+103+104+105+116+118+190+201+202
12+69	25+27+37+47+48+69+103+104+109+110+116+118+190+200
12+102	25+27+37+47+48+69+103+104+109+110+116+118+190+201
12+103	25+27+37+47+48+69+103+104+109+110+116+118+190+202
12+104	25+27+37+47+48+69+103+104+109+110+116+118+200+202
12+105	25+27+37+47+48+69+103+104+109+110+116+118+201+202
12+106	25+27+37+47+48+69+103+104+109+110+116+190+200+202
12+107	25+27+37+47+48+69+103+104+109+110+116+190+201+202
12+143	25+27+37+47+48+69+103+104+109+110+118+190+200+202
12+145	25+27+37+47+48+69+103+104+109+110+118+190+201+202
12+200	25+27+37+47+48+69+103+105+109+110+116+118+190+200
12+201	25+27+37+47+48+69+103+105+109+110+116+118+190+201
12+202	25+27+37+47+48+69+103+105+109+110+116+118+190+202
17+47	25+27+37+47+48+69+103+105+109+110+116+118+200+202
17+48	25+27+37+47+48+69+103+105+109+110+116+118+201+202
17+68	25+27+37+47+48+69+103+105+109+110+116+190+200+202
17+69	25+27+37+47+48+69+103+105+109+110+116+190+201+202
17+101	25+27+37+47+48+69+103+105+109+110+118+190+200+202
17+102	25+27+37+47+48+69+103+105+109+110+118+190+201+202
17+103	25+27+37+47+48+69+103+107+109+110+116+118+190+200
17+104	25+27+37+47+48+69+103+107+109+110+116+118+190+201
17+105	25+27+37+47+48+69+103+107+109+110+116+118+190+202
17+106	25+27+37+47+48+69+103+107+109+110+116+118+200+202
17+107	25+27+37+47+48+69+103+107+109+110+116+118+201+202
17+118	25+27+37+47+48+69+103+107+109+110+116+190+200+202
17+143	25+27+37+47+48+69+103+107+109+110+116+190+201+202
17+145	25+27+37+47+48+69+103+107+109+110+118+190+200+202
17+200	25+27+37+47+48+69+103+107+109+110+118+190+201+202
17+201	25+27+37+47+48+69+103+109+110+116+118+190+200+202
17+202	25+27+37+47+48+69+103+109+110+116+118+190+201+202
25+27	25+27+37+47+48+69+104+105+109+110+116+118+190+200
25+47	25+27+37+47+48+69+104+105+109+110+116+118+190+201
25+48	25+27+37+47+48+69+104+105+109+110+116+118+190+202
25+68	25+27+37+47+48+69+104+105+109+110+116+118+200+202
25+69	25+27+37+47+48+69+104+105+109+110+116+118+201+202
25+101	25+27+37+47+48+69+104+105+109+110+116+190+200+202
25+102	25+27+37+47+48+69+104+105+109+110+116+190+201+202
25+103	25+27+37+47+48+69+104+105+109+110+118+190+200+202
25+104	25+27+37+47+48+69+104+105+109+110+118+190+201+202
25+105	25+27+37+47+48+69+104+109+110+116+118+190+200+202
25+106	25+27+37+47+48+69+104+109+110+116+118+190+201+202
25+107	25+27+37+47+48+69+105+109+110+116+118+190+200+202
25+116	25+27+37+47+48+69+105+109+110+116+118+190+201+202
25+118	25+27+37+47+48+69+106+107+109+110+116+118+190+200
25+143	25+27+37+47+48+69+106+107+109+110+116+118+190+201
25+145	25+27+37+47+48+69+106+107+109+110+116+118+190+202
25+200	25+27+37+47+48+69+106+107+109+110+116+118+200+202
25+201	25+27+37+47+48+69+106+107+109+110+116+118+201+202
25+202	25+27+37+47+48+69+106+107+109+110+116+190+200+202
26+47	25+27+37+47+48+69+106+107+109+110+116+190+201+202
26+48	25+27+37+47+48+69+106+107+109+110+118+190+200+202
26+68	25+27+37+47+48+69+106+107+109+110+118+190+201+202
26+69	25+27+37+47+48+69+106+109+110+116+118+190+200+202
26+101	25+27+37+47+48+69+106+109+110+116+118+190+201+202
26+102	25+27+37+47+48+69+107+109+110+116+118+190+200+202
26+103	25+27+37+47+48+69+107+109+110+116+118+190+201+202
26+104	25+27+37+47+48+101+102+104+109+110+116+118+190+200
26+105	25+27+37+47+48+101+102+104+109+110+116+118+190+201
26+106	25+27+37+47+48+101+102+104+109+110+116+118+190+202
26+107	25+27+37+47+48+101+102+104+109+110+116+118+200+202
26+118	25+27+37+47+48+101+102+104+109+110+116+118+201+202
26+143	25+27+37+47+48+101+102+104+109+110+116+190+200+202
26+145	25+27+37+47+48+101+102+104+109+110+116+190+201+202
26+200	25+27+37+47+48+101+102+104+109+110+118+190+200+202
26+201	25+27+37+47+48+101+102+104+109+110+118+190+201+202
26+202	25+27+37+47+48+101+102+109+110+116+118+190+200+202
47+48	25+27+37+47+48+101+102+109+110+116+118+190+201+202
47+68	25+27+37+47+48+101+104+105+109+110+116+118+190+200
47+103	25+27+37+47+48+101+104+105+109+110+116+118+190+201
47+105	25+27+37+47+48+101+104+105+109+110+116+118+190+202
47+106	25+27+37+47+48+101+104+105+109+110+116+118+200+202
47+107	25+27+37+47+48+101+104+105+109+110+116+118+201+202
47+118	25+27+37+47+48+101+104+105+109+110+116+190+200+202
47+200	25+27+37+47+48+101+104+105+109+110+116+190+201+202
47+201	25+27+37+47+48+101+104+105+109+110+118+190+200+202
47+202	25+27+37+47+48+101+104+105+109+110+118+190+201+202
48+68	25+27+37+47+48+101+104+109+110+116+118+190+200+202
48+69	25+27+37+47+48+101+104+109+110+116+118+190+201+202
48+101	25+27+37+47+48+101+105+109+110+116+118+190+200+202
48+102	25+27+37+47+48+101+105+109+110+116+118+190+201+202
48+103	25+27+37+47+48+101+107+109+110+116+118+190+200+202
48+104	25+27+37+47+48+101+107+109+110+116+118+190+201+202
48+105	25+27+37+47+48+102+103+104+109+110+116+118+190+200
48+106	25+27+37+47+48+102+103+104+109+110+116+118+190+201
48+107	25+27+37+47+48+102+103+104+109+110+116+118+190+202
48+118	25+27+37+47+48+102+103+104+109+110+116+118+200+202
48+143	25+27+37+47+48+102+103+104+109+110+116+118+201+202
48+145	25+27+37+47+48+102+103+104+109+110+116+190+200+202
48+200	25+27+37+47+48+102+103+104+109+110+116+190+201+202
48+201	25+27+37+47+48+102+103+104+109+110+118+190+200+202
48+202	25+27+37+47+48+102+103+104+109+110+118+190+201+202
68+103	25+27+37+47+48+102+103+109+110+116+118+190+200+202
68+104	25+27+37+47+48+102+103+109+110+116+118+190+201+202
68+105	25+27+37+47+48+102+104+109+110+116+118+190+200+202
68+106	25+27+37+47+48+102+104+109+110+116+118+190+201+202
68+107	25+27+37+47+48+102+106+109+110+116+118+190+200+202
68+118	25+27+37+47+48+102+106+109+110+116+118+190+201+202
68+143	25+27+37+47+48+103+104+105+109+110+116+118+190+200
68+145	25+27+37+47+48+103+104+105+109+110+116+118+190+201
68+200	25+27+37+47+48+103+104+105+109+110+116+118+190+202
68+201	25+27+37+47+48+103+104+105+109+110+116+118+200+202
68+202	25+27+37+47+48+103+104+105+109+110+116+118+201+202
69+103	25+27+37+47+48+103+104+105+109+110+116+190+200+202
69+105	25+27+37+47+48+103+104+105+109+110+116+190+201+202
69+106	25+27+37+47+48+103+104+105+109+110+118+190+200+202
69+107	25+27+37+47+48+103+104+105+109+110+118+190+201+202
69+118	25+27+37+47+48+103+104+109+110+116+118+190+200+202
69+143	25+27+37+47+48+103+104+109+110+116+118+190+201+202
69+145	25+27+37+47+48+103+105+109+110+116+118+190+200+202
69+200	25+27+37+47+48+103+105+109+110+116+118+190+201+202
69+201	25+27+37+47+48+103+107+109+110+116+118+190+200+202
69+202	25+27+37+47+48+103+107+109+110+116+118+190+201+202
101+104	25+27+37+47+48+104+105+109+110+116+118+190+200+202
101+107	25+27+37+47+48+104+105+109+110+116+118+190+201+202
101+118	25+27+37+47+48+106+107+109+110+116+118+190+200+202
101+143	25+27+37+47+48+106+107+109+110+116+118+190+201+202
101+145	25+27+37+47+68+101+102+104+109+110+116+118+190+200
101+200	25+27+37+47+68+101+102+104+109+110+116+118+190+201
101+202	25+27+37+47+68+101+102+104+109+110+116+118+190+202
102+103	25+27+37+47+68+101+102+104+109+110+116+118+200+202
102+106	25+27+37+47+68+101+102+104+109+110+116+118+201+202
102+118	25+27+37+47+68+101+102+104+109+110+116+190+200+202
102+143	25+27+37+47+68+101+102+104+109+110+116+190+201+202
102+145	25+27+37+47+68+101+102+104+109+110+118+190+200+202
102+200	25+27+37+47+68+101+102+104+109+110+118+190+201+202
102+201	25+27+37+47+68+101+102+109+110+116+118+190+200+202
102+202	25+27+37+47+68+101+102+109+110+116+118+190+201+202
103+105	25+27+37+47+68+101+104+105+109+110+116+118+190+200
103+107	25+27+37+47+68+101+104+105+109+110+116+118+190+201
103+118	25+27+37+47+68+101+104+105+109+110+116+118+190+202
103+143	25+27+37+47+68+101+104+105+109+110+116+118+200+202
103+145	25+27+37+47+68+101+104+105+109+110+116+118+201+202
103+200	25+27+37+47+68+101+104+105+109+110+116+190+200+202
103+201	25+27+37+47+68+101+104+105+109+110+116+190+201+202
103+202	25+27+37+47+68+101+104+105+109+110+118+190+200+202
104+118	25+27+37+47+68+101+104+105+109+110+118+190+201+202
104+145	25+27+37+47+68+101+104+109+110+116+118+190+200+202
104+201	25+27+37+47+68+101+104+109+110+116+118+190+201+202
104+202	25+27+37+47+68+101+105+109+110+116+118+190+200+202
105+118	25+27+37+47+68+101+105+109+110+116+118+190+201+202
105+143	25+27+37+47+68+101+107+109+110+116+118+190+200+202
105+145	25+27+37+47+68+101+107+109+110+116+118+190+201+202
105+200	25+27+37+47+68+102+103+104+109+110+116+118+190+200
105+201	25+27+37+47+68+102+103+104+109+110+116+118+190+201
105+202	25+27+37+47+68+102+103+104+109+110+116+118+190+202
106+107	25+27+37+47+68+102+103+104+109+110+116+118+200+202
106+118	25+27+37+47+68+102+103+104+109+110+116+118+201+202
106+143	25+27+37+47+68+102+103+104+109+110+116+190+200+202
106+145	25+27+37+47+68+102+103+104+109+110+116+190+201+202
106+200	25+27+37+47+68+102+103+104+109+110+118+190+200+202
106+201	25+27+37+47+68+102+103+104+109+110+118+190+201+202
106+202	25+27+37+47+68+102+103+109+110+116+118+190+200+202
107+118	25+27+37+47+68+102+103+109+110+116+118+190+201+202
107+143	25+27+37+47+68+102+104+109+110+116+118+190+200+202
107+145	25+27+37+47+68+102+104+109+110+116+118+190+201+202
107+200	25+27+37+47+68+102+106+109+110+116+118+190+200+202
107+201	25+27+37+47+68+102+106+109+110+116+118+190+201+202
107+202	25+27+37+47+68+103+104+105+109+110+116+118+190+200
109+110	25+27+37+47+68+103+104+105+109+110+116+118+190+201
118+143	25+27+37+47+68+103+104+105+109+110+116+118+190+202
118+145	25+27+37+47+68+103+104+105+109+110+116+118+200+202
118+200	25+27+37+47+68+103+104+105+109+110+116+118+201+202
118+201	25+27+37+47+68+103+104+105+109+110+116+190+200+202
118+202	25+27+37+47+68+103+104+105+109+110+116+190+201+202
143+200	25+27+37+47+68+103+104+105+109+110+118+190+200+202
143+201	25+27+37+47+68+103+104+105+109+110+118+190+201+202
143+202	25+27+37+47+68+103+104+109+110+116+118+190+200+202
145+200	25+27+37+47+68+103+104+109+110+116+118+190+201+202
145+201	25+27+37+47+68+103+105+109+110+116+118+190+200+202
145+202	25+27+37+47+68+103+105+109+110+116+118+190+201+202
200+202	25+27+37+47+68+103+107+109+110+116+118+190+200+202
201+202	25+27+37+47+68+103+107+109+110+116+118+190+201+202
5+12+17	25+27+37+47+68+104+105+109+110+116+118+190+200+202
5+12+25	25+27+37+47+68+104+105+109+110+116+118+190+201+202
5+12+26	25+27+37+47+68+106+107+109+110+116+118+190+200+202
5+12+48	25+27+37+47+68+106+107+109+110+116+118+190+201+202
5+12+68	25+27+37+47+69+101+102+104+109+110+116+118+190+200
5+12+69	25+27+37+47+69+101+102+104+109+110+116+118+190+201
5+12+101	25+27+37+47+69+101+102+104+109+110+116+118+190+202
5+12+102	25+27+37+47+69+101+102+104+109+110+116+118+200+202
5+12+103	25+27+37+47+69+101+102+104+109+110+116+118+201+202
5+12+104	25+27+37+47+69+101+102+104+109+110+116+190+200+202
5+12+105	25+27+37+47+69+101+102+104+109+110+116+190+201+202
5+12+106	25+27+37+47+69+101+102+104+109+110+118+190+200+202
5+12+107	25+27+37+47+69+101+102+104+109+110+118+190+201+202
5+12+200	25+27+37+47+69+101+102+109+110+116+118+190+200+202
5+12+201	25+27+37+47+69+101+102+109+110+116+118+190+201+202
5+12+202	25+27+37+47+69+101+104+105+109+110+116+118+190+200
5+17+48	25+27+37+47+69+101+104+105+109+110+116+118+190+201
5+17+68	25+27+37+47+69+101+104+105+109+110+116+118+190+202
5+17+69	25+27+37+47+69+101+104+105+109+110+116+118+200+202
5+17+101	25+27+37+47+69+101+104+105+109+110+116+118+201+202
5+17+102	25+27+37+47+69+101+104+105+109+110+116+190+200+202
5+17+103	25+27+37+47+69+101+104+105+109+110+116+190+201+202
5+17+104	25+27+37+47+69+101+104+105+109+110+118+190+200+202
5+17+105	25+27+37+47+69+101+104+105+109+110+118+190+201+202
5+17+106	25+27+37+47+69+101+104+109+110+116+118+190+200+202
5+17+107	25+27+37+47+69+101+104+109+110+116+118+190+201+202
5+17+118	25+27+37+47+69+101+105+109+110+116+118+190+200+202
5+17+200	25+27+37+47+69+101+105+109+110+116+118+190+201+202
5+17+201	25+27+37+47+69+101+107+109+110+116+118+190+200+202
5+17+202	25+27+37+47+69+101+107+109+110+116+118+190+201+202
5+25+26	25+27+37+47+69+102+103+104+109+110+116+118+190+200
5+25+27	25+27+37+47+69+102+103+104+109+110+116+118+190+201
5+25+48	25+27+37+47+69+102+103+104+109+110+116+118+190+202
5+25+68	25+27+37+47+69+102+103+104+109+110+116+118+200+202
5+25+69	25+27+37+47+69+102+103+104+109+110+116+118+201+202
5+25+101	25+27+37+47+69+102+103+104+109+110+116+190+200+202
5+25+102	25+27+37+47+69+102+103+104+109+110+116+190+201+202
5+25+103	25+27+37+47+69+102+103+104+109+110+118+190+200+202
5+25+104	25+27+37+47+69+102+103+104+109+110+118+190+201+202
5+25+105	25+27+37+47+69+102+103+109+110+116+118+190+200+202
5+25+106	25+27+37+47+69+102+103+109+110+116+118+190+201+202
5+25+107	25+27+37+47+69+102+104+109+110+116+118+190+200+202
5+25+116	25+27+37+47+69+102+104+109+110+116+118+190+201+202
5+25+118	25+27+37+47+69+102+106+109+110+116+118+190+200+202
5+25+200	25+27+37+47+69+102+106+109+110+116+118+190+201+202
5+25+201	25+27+37+47+69+103+104+105+109+110+116+118+190+200
5+25+202	25+27+37+47+69+103+104+105+109+110+116+118+190+201
5+26+48	25+27+37+47+69+103+104+105+109+110+116+118+190+202
5+26+68	25+27+37+47+69+103+104+105+109+110+116+118+200+202
5+26+69	25+27+37+47+69+103+104+105+109+110+116+118+201+202
5+26+101	25+27+37+47+69+103+104+105+109+110+116+190+200+202
5+26+102	25+27+37+47+69+103+104+105+109+110+116+190+201+202
5+26+103	25+27+37+47+69+103+104+105+109+110+118+190+200+202
5+26+104	25+27+37+47+69+103+104+105+109+110+118+190+201+202
5+26+105	25+27+37+47+69+103+104+109+110+116+118+190+200+202
5+26+106	25+27+37+47+69+103+104+109+110+116+118+190+201+202
5+26+107	25+27+37+47+69+103+105+109+110+116+118+190+200+202
5+26+118	25+27+37+47+69+103+105+109+110+116+118+190+201+202
5+26+200	25+27+37+47+69+103+107+109+110+116+118+190+200+202
5+26+201	25+27+37+47+69+103+107+109+110+116+118+190+201+202
5+26+202	25+27+37+47+69+104+105+109+110+116+118+190+200+202
5+48+68	25+27+37+47+69+104+105+109+110+116+118+190+201+202
5+48+69	25+27+37+47+69+106+107+109+110+116+118+190+200+202
5+48+101	25+27+37+47+69+106+107+109+110+116+118+190+201+202
5+48+102	25+27+37+47+101+102+104+109+110+116+118+190+200+202
5+48+103	25+27+37+47+101+102+104+109+110+116+118+190+201+202
5+48+104	25+27+37+47+101+104+105+109+110+116+118+190+200+202
5+48+105	25+27+37+47+101+104+105+109+110+116+118+190+201+202
5+48+106	25+27+37+47+102+103+104+109+110+116+118+190+200+202
5+48+107	25+27+37+47+102+103+104+109+110+116+118+190+201+202
5+48+118	25+27+37+47+103+104+105+109+110+116+118+190+200+202
5+48+200	25+27+37+47+103+104+105+109+110+116+118+190+201+202
5+48+201	25+27+37+48+68+101+102+104+109+110+116+118+143+190
5+48+202	25+27+37+48+68+101+102+104+109+110+116+118+143+200
5+68+105	25+27+37+48+68+101+102+104+109+110+116+118+143+201
5+68+106	25+27+37+48+68+101+102+104+109+110+116+118+143+202
5+68+118	25+27+37+48+68+101+102+104+109+110+116+118+145+190
5+68+200	25+27+37+48+68+101+102+104+109+110+116+118+145+200
5+68+201	25+27+37+48+68+101+102+104+109+110+116+118+145+201
5+68+202	25+27+37+48+68+101+102+104+109+110+116+118+145+202
5+69+103	25+27+37+48+68+101+102+104+109+110+116+118+190+200
5+69+107	25+27+37+48+68+101+102+104+109+110+116+118+190+201
5+69+118	25+27+37+48+68+101+102+104+109+110+116+118+190+202
5+69+200	25+27+37+48+68+101+102+104+109+110+116+118+200+202
5+69+201	25+27+37+48+68+101+102+104+109+110+116+118+201+202
5+69+202	25+27+37+48+68+101+102+104+109+110+116+143+190+200
5+101+104	25+27+37+48+68+101+102+104+109+110+116+143+190+201
5+101+105	25+27+37+48+68+101+102+104+109+110+116+143+190+202
5+101+107	25+27+37+48+68+101+102+104+109+110+116+143+200+202
5+101+118	25+27+37+48+68+101+102+104+109+110+116+143+201+202
5+101+200	25+27+37+48+68+101+102+104+109+110+116+145+190+200
5+101+201	25+27+37+48+68+101+102+104+109+110+116+145+190+201
5+101+202	25+27+37+48+68+101+102+104+109+110+116+145+190+202
5+102+103	25+27+37+48+68+101+102+104+109+110+116+145+200+202
5+102+118	25+27+37+48+68+101+102+104+109+110+116+145+201+202
5+102+201	25+27+37+48+68+101+102+104+109+110+116+190+200+202
5+102+202	25+27+37+48+68+101+102+104+109+110+116+190+201+202
5+103+105	25+27+37+48+68+101+102+104+109+110+118+143+190+200
5+103+107	25+27+37+48+68+101+102+104+109+110+118+143+190+201
5+103+118	25+27+37+48+68+101+102+104+109+110+118+143+190+202
5+103+200	25+27+37+48+68+101+102+104+109+110+118+143+200+202
5+103+201	25+27+37+48+68+101+102+104+109+110+118+143+201+202
5+103+202	25+27+37+48+68+101+102+104+109+110+118+145+190+200
5+104+118	25+27+37+48+68+101+102+104+109+110+118+145+190+201
5+104+200	25+27+37+48+68+101+102+104+109+110+118+145+190+202
5+104+201	25+27+37+48+68+101+102+104+109+110+118+145+200+202
5+104+202	25+27+37+48+68+101+102+104+109+110+118+145+201+202
5+105+118	25+27+37+48+68+101+102+104+109+110+118+190+200+202
5+105+200	25+27+37+48+68+101+102+104+109+110+118+190+201+202
5+105+201	25+27+37+48+68+101+102+104+109+110+143+190+200+202
5+105+202	25+27+37+48+68+101+102+104+109+110+143+190+201+202
5+106+107	25+27+37+48+68+101+102+104+109+110+145+190+200+202
5+106+118	25+27+37+48+68+101+102+104+109+110+145+190+201+202
5+106+200	25+27+37+48+68+101+102+104+116+118+143+190+200+202
5+106+201	25+27+37+48+68+101+102+104+116+118+143+190+201+202
5+106+202	25+27+37+48+68+101+102+104+116+118+145+190+200+202
5+107+118	25+27+37+48+68+101+102+104+116+118+145+190+201+202
5+107+200	25+27+37+48+68+101+102+109+110+116+118+143+190+200
5+107+201	25+27+37+48+68+101+102+109+110+116+118+143+190+201
5+107+202	25+27+37+48+68+101+102+109+110+116+118+143+190+202
5+109+110	25+27+37+48+68+101+102+109+110+116+118+143+200+202
5+118+200	25+27+37+48+68+101+102+109+110+116+118+143+201+202
5+118+201	25+27+37+48+68+101+102+109+110+116+118+145+190+200
5+118+202	25+27+37+48+68+101+102+109+110+116+118+145+190+201
5+200+202	25+27+37+48+68+101+102+109+110+116+118+145+190+202
5+201+202	25+27+37+48+68+101+102+109+110+116+118+145+200+202
12+17+47	25+27+37+48+68+101+102+109+110+116+118+145+201+202
12+17+48	25+27+37+48+68+101+102+109+110+116+118+190+200+202
12+17+68	25+27+37+48+68+101+102+109+110+116+118+190+201+202
12+17+69	25+27+37+48+68+101+102+109+110+116+143+190+200+202
12+17+101	25+27+37+48+68+101+102+109+110+116+143+190+201+202
12+17+102	25+27+37+48+68+101+102+109+110+116+145+190+200+202
12+17+103	25+27+37+48+68+101+102+109+110+116+145+190+201+202
12+17+104	25+27+37+48+68+101+102+109+110+118+143+190+200+202
12+17+105	25+27+37+48+68+101+102+109+110+118+143+190+201+202
12+17+106	25+27+37+48+68+101+102+109+110+118+145+190+200+202
12+17+107	25+27+37+48+68+101+102+109+110+118+145+190+201+202
12+17+143	25+27+37+48+68+101+104+105+109+110+116+118+143+190
12+17+145	25+27+37+48+68+101+104+105+109+110+116+118+143+200
12+17+200	25+27+37+48+68+101+104+105+109+110+116+118+143+201
12+17+201	25+27+37+48+68+101+104+105+109+110+116+118+143+202
12+17+202	25+27+37+48+68+101+104+105+109+110+116+118+145+190
12+25+27	25+27+37+48+68+101+104+105+109+110+116+118+145+200
12+25+47	25+27+37+48+68+101+104+105+109+110+116+118+145+201
12+25+48	25+27+37+48+68+101+104+105+109+110+116+118+145+202
12+25+68	25+27+37+48+68+101+104+105+109+110+116+118+190+200
12+25+69	25+27+37+48+68+101+104+105+109+110+116+118+190+201
12+25+101	25+27+37+48+68+101+104+105+109+110+116+118+190+202
12+25+102	25+27+37+48+68+101+104+105+109+110+116+118+200+202
12+25+103	25+27+37+48+68+101+104+105+109+110+116+118+201+202
12+25+104	25+27+37+48+68+101+104+105+109+110+116+143+190+200
12+25+105	25+27+37+48+68+101+104+105+109+110+116+143+190+201
12+25+106	25+27+37+48+68+101+104+105+109+110+116+143+190+202
12+25+107	25+27+37+48+68+101+104+105+109+110+116+143+200+202
12+25+116	25+27+37+48+68+101+104+105+109+110+116+143+201+202
12+25+143	25+27+37+48+68+101+104+105+109+110+116+145+190+200
12+25+145	25+27+37+48+68+101+104+105+109+110+116+145+190+201
12+25+200	25+27+37+48+68+101+104+105+109+110+116+145+190+202
12+25+201	25+27+37+48+68+101+104+105+109+110+116+145+200+202
12+25+202	25+27+37+48+68+101+104+105+109+110+116+145+201+202
12+26+47	25+27+37+48+68+101+104+105+109+110+116+190+200+202
12+26+48	25+27+37+48+68+101+104+105+109+110+116+190+201+202
12+26+68	25+27+37+48+68+101+104+105+109+110+118+143+190+200
12+26+69	25+27+37+48+68+101+104+105+109+110+118+143+190+201
12+26+101	25+27+37+48+68+101+104+105+109+110+118+143+190+202
12+26+102	25+27+37+48+68+101+104+105+109+110+118+143+200+202
12+26+103	25+27+37+48+68+101+104+105+109+110+118+143+201+202
12+26+104	25+27+37+48+68+101+104+105+109+110+118+145+190+200
12+26+105	25+27+37+48+68+101+104+105+109+110+118+145+190+201
12+26+106	25+27+37+48+68+101+104+105+109+110+118+145+190+202
12+26+107	25+27+37+48+68+101+104+105+109+110+118+145+200+202
12+26+143	25+27+37+48+68+101+104+105+109+110+118+145+201+202
12+26+145	25+27+37+48+68+101+104+105+109+110+118+190+200+202
12+26+200	25+27+37+48+68+101+104+105+109+110+118+190+201+202
12+26+201	25+27+37+48+68+101+104+105+109+110+143+190+200+202
12+26+202	25+27+37+48+68+101+104+105+109+110+143+190+201+202
12+47+48	25+27+37+48+68+101+104+105+109+110+145+190+200+202
12+47+68	25+27+37+48+68+101+104+105+109+110+145+190+201+202
12+47+69	25+27+37+48+68+101+104+105+116+118+143+190+200+202
12+47+101	25+27+37+48+68+101+104+105+116+118+143+190+201+202
12+47+102	25+27+37+48+68+101+104+105+116+118+145+190+200+202
12+47+103	25+27+37+48+68+101+104+105+116+118+145+190+201+202
12+47+105	25+27+37+48+68+101+104+109+110+116+118+143+190+200
12+47+106	25+27+37+48+68+101+104+109+110+116+118+143+190+201
12+47+107	25+27+37+48+68+101+104+109+110+116+118+143+190+202
12+47+200	25+27+37+48+68+101+104+109+110+116+118+143+200+202
12+47+201	25+27+37+48+68+101+104+109+110+116+118+143+201+202
12+47+202	25+27+37+48+68+101+104+109+110+116+118+145+190+200
12+48+68	25+27+37+48+68+101+104+109+110+116+118+145+190+201
12+48+69	25+27+37+48+68+101+104+109+110+116+118+145+190+202
12+48+101	25+27+37+48+68+101+104+109+110+116+118+145+200+202
12+48+102	25+27+37+48+68+101+104+109+110+116+118+145+201+202
12+48+103	25+27+37+48+68+101+104+109+110+116+118+190+200+202
12+48+104	25+27+37+48+68+101+104+109+110+116+118+190+201+202
12+48+105	25+27+37+48+68+101+104+109+110+116+143+190+200+202
12+48+106	25+27+37+48+68+101+104+109+110+116+143+190+201+202
12+48+107	25+27+37+48+68+101+104+109+110+116+145+190+200+202
12+48+143	25+27+37+48+68+101+104+109+110+116+145+190+201+202
12+48+145	25+27+37+48+68+101+104+109+110+118+143+190+200+202
12+48+200	25+27+37+48+68+101+104+109+110+118+143+190+201+202
12+48+201	25+27+37+48+68+101+104+109+110+118+145+190+200+202
12+48+202	25+27+37+48+68+101+104+109+110+118+145+190+201+202
12+68+101	25+27+37+48+68+101+105+109+110+116+118+143+190+200
12+68+102	25+27+37+48+68+101+105+109+110+116+118+143+190+201
12+68+103	25+27+37+48+68+101+105+109+110+116+118+143+190+202
12+68+104	25+27+37+48+68+101+105+109+110+116+118+143+200+202
12+68+105	25+27+37+48+68+101+105+109+110+116+118+143+201+202
12+68+106	25+27+37+48+68+101+105+109+110+116+118+145+190+200
12+68+107	25+27+37+48+68+101+105+109+110+116+118+145+190+201
12+68+143	25+27+37+48+68+101+105+109+110+116+118+145+190+202
12+68+145	25+27+37+48+68+101+105+109+110+116+118+145+200+202
12+68+200	25+27+37+48+68+101+105+109+110+116+118+145+201+202
12+68+201	25+27+37+48+68+101+105+109+110+116+118+190+200+202
12+68+202	25+27+37+48+68+101+105+109+110+116+118+190+201+202
12+69+101	25+27+37+48+68+101+105+109+110+116+143+190+200+202
12+69+102	25+27+37+48+68+101+105+109+110+116+143+190+201+202
12+69+103	25+27+37+48+68+101+105+109+110+116+145+190+200+202
12+69+104	25+27+37+48+68+101+105+109+110+116+145+190+201+202
12+69+105	25+27+37+48+68+101+105+109+110+118+143+190+200+202
12+69+106	25+27+37+48+68+101+105+109+110+118+143+190+201+202
12+69+107	25+27+37+48+68+101+105+109+110+118+145+190+200+202
12+69+143	25+27+37+48+68+101+105+109+110+118+145+190+201+202
12+69+145	25+27+37+48+68+101+107+109+110+116+118+143+190+200
12+69+200	25+27+37+48+68+101+107+109+110+116+118+143+190+201
12+69+201	25+27+37+48+68+101+107+109+110+116+118+143+190+202
12+69+202	25+27+37+48+68+101+107+109+110+116+118+143+200+202
12+101+104	25+27+37+48+68+101+107+109+110+116+118+143+201+202
12+101+105	25+27+37+48+68+101+107+109+110+116+118+145+190+200
12+101+107	25+27+37+48+68+101+107+109+110+116+118+145+190+201
12+101+143	25+27+37+48+68+101+107+109+110+116+118+145+190+202
12+101+145	25+27+37+48+68+101+107+109+110+116+118+145+200+202
12+101+200	25+27+37+48+68+101+107+109+110+116+118+145+201+202
12+101+201	25+27+37+48+68+101+107+109+110+116+118+190+200+202
12+101+202	25+27+37+48+68+101+107+109+110+116+118+190+201+202
12+102+103	25+27+37+48+68+101+107+109+110+116+143+190+200+202
12+102+104	25+27+37+48+68+101+107+109+110+116+143+190+201+202
12+102+106	25+27+37+48+68+101+107+109+110+116+145+190+200+202
12+102+143	25+27+37+48+68+101+107+109+110+116+145+190+201+202
12+102+145	25+27+37+48+68+101+107+109+110+118+143+190+200+202
12+102+200	25+27+37+48+68+101+107+109+110+118+143+190+201+202
12+102+201	25+27+37+48+68+101+107+109+110+118+145+190+200+202
12+102+202	25+27+37+48+68+101+107+109+110+118+145+190+201+202
12+103+104	25+27+37+48+68+101+109+110+116+118+143+190+200+202
12+103+105	25+27+37+48+68+101+109+110+116+118+143+190+201+202
12+103+107	25+27+37+48+68+101+109+110+116+118+145+190+200+202
12+103+143	25+27+37+48+68+101+109+110+116+118+145+190+201+202
12+103+145	25+27+37+48+68+102+103+104+109+110+116+118+143+190
12+103+200	25+27+37+48+68+102+103+104+109+110+116+118+143+200
12+103+201	25+27+37+48+68+102+103+104+109+110+116+118+143+201
12+103+202	25+27+37+48+68+102+103+104+109+110+116+118+143+202
12+104+105	25+27+37+48+68+102+103+104+109+110+116+118+145+190
12+104+143	25+27+37+48+68+102+103+104+109+110+116+118+145+200
12+104+145	25+27+37+48+68+102+103+104+109+110+116+118+145+201
12+104+200	25+27+37+48+68+102+103+104+109+110+116+118+145+202
12+104+201	25+27+37+48+68+102+103+104+109+110+116+118+190+200
12+104+202	25+27+37+48+68+102+103+104+109+110+116+118+190+201
12+105+143	25+27+37+48+68+102+103+104+109+110+116+118+190+202
12+105+145	25+27+37+48+68+102+103+104+109+110+116+118+200+202
12+105+200	25+27+37+48+68+102+103+104+109+110+116+118+201+202
12+105+201	25+27+37+48+68+102+103+104+109+110+116+143+190+200
12+105+202	25+27+37+48+68+102+103+104+109+110+116+143+190+201
12+106+107	25+27+37+48+68+102+103+104+109+110+116+143+190+202
12+106+143	25+27+37+48+68+102+103+104+109+110+116+143+200+202
12+106+145	25+27+37+48+68+102+103+104+109+110+116+143+201+202
12+106+200	25+27+37+48+68+102+103+104+109+110+116+145+190+200
12+106+201	25+27+37+48+68+102+103+104+109+110+116+145+190+201
12+106+202	25+27+37+48+68+102+103+104+109+110+116+145+190+202
12+107+143	25+27+37+48+68+102+103+104+109+110+116+145+200+202
12+107+145	25+27+37+48+68+102+103+104+109+110+116+145+201+202
12+107+200	25+27+37+48+68+102+103+104+109+110+116+190+200+202
12+107+201	25+27+37+48+68+102+103+104+109+110+116+190+201+202
12+107+202	25+27+37+48+68+102+103+104+109+110+118+143+190+200
12+109+110	25+27+37+48+68+102+103+104+109+110+118+143+190+201
12+143+200	25+27+37+48+68+102+103+104+109+110+118+143+190+202
12+143+201	25+27+37+48+68+102+103+104+109+110+118+143+200+202
12+143+202	25+27+37+48+68+102+103+104+109+110+118+143+201+202
12+145+200	25+27+37+48+68+102+103+104+109+110+118+145+190+200
12+145+201	25+27+37+48+68+102+103+104+109+110+118+145+190+201
12+145+202	25+27+37+48+68+102+103+104+109+110+118+145+190+202
12+200+202	25+27+37+48+68+102+103+104+109+110+118+145+200+202
12+201+202	25+27+37+48+68+102+103+104+109+110+118+145+201+202
17+47+48	25+27+37+48+68+102+103+104+109+110+118+190+200+202
17+47+68	25+27+37+48+68+102+103+104+109+110+118+190+201+202
17+47+69	25+27+37+48+68+102+103+104+109+110+143+190+200+202
17+47+101	25+27+37+48+68+102+103+104+109+110+143+190+201+202
17+47+102	25+27+37+48+68+102+103+104+109+110+145+190+200+202
17+47+103	25+27+37+48+68+102+103+104+109+110+145+190+201+202
17+47+104	25+27+37+48+68+102+103+104+116+118+143+190+200+202
17+47+105	25+27+37+48+68+102+103+104+116+118+143+190+201+202
17+47+106	25+27+37+48+68+102+103+104+116+118+145+190+200+202
17+47+107	25+27+37+48+68+102+103+104+116+118+145+190+201+202
17+47+118	25+27+37+48+68+102+103+109+110+116+118+143+190+200
17+47+200	25+27+37+48+68+102+103+109+110+116+118+143+190+201
17+47+201	25+27+37+48+68+102+103+109+110+116+118+143+190+202
17+47+202	25+27+37+48+68+102+103+109+110+116+118+143+200+202
17+48+68	25+27+37+48+68+102+103+109+110+116+118+143+201+202
17+48+69	25+27+37+48+68+102+103+109+110+116+118+145+190+200
17+48+101	25+27+37+48+68+102+103+109+110+116+118+145+190+201
17+48+102	25+27+37+48+68+102+103+109+110+116+118+145+190+202
17+48+103	25+27+37+48+68+102+103+109+110+116+118+145+200+202
17+48+104	25+27+37+48+68+102+103+109+110+116+118+145+201+202
17+48+105	25+27+37+48+68+102+103+109+110+116+118+190+200+202
17+48+106	25+27+37+48+68+102+103+109+110+116+118+190+201+202
17+48+107	25+27+37+48+68+102+103+109+110+116+143+190+200+202
17+48+118	25+27+37+48+68+102+103+109+110+116+143+190+201+202
17+48+143	25+27+37+48+68+102+103+109+110+116+145+190+200+202
17+48+145	25+27+37+48+68+102+103+109+110+116+145+190+201+202
17+48+200	25+27+37+48+68+102+103+109+110+118+143+190+200+202
17+48+201	25+27+37+48+68+102+103+109+110+118+143+190+201+202
17+48+202	25+27+37+48+68+102+103+109+110+118+145+190+200+202
17+68+101	25+27+37+48+68+102+103+109+110+118+145+190+201+202
17+68+102	25+27+37+48+68+102+104+109+110+116+118+143+190+200
17+68+103	25+27+37+48+68+102+104+109+110+116+118+143+190+201
17+68+104	25+27+37+48+68+102+104+109+110+116+118+143+190+202
17+68+105	25+27+37+48+68+102+104+109+110+116+118+143+200+202
17+68+106	25+27+37+48+68+102+104+109+110+116+118+143+201+202
17+68+107	25+27+37+48+68+102+104+109+110+116+118+145+190+200
17+68+118	25+27+37+48+68+102+104+109+110+116+118+145+190+201
17+68+143	25+27+37+48+68+102+104+109+110+116+118+145+190+202
17+68+145	25+27+37+48+68+102+104+109+110+116+118+145+200+202
17+68+200	25+27+37+48+68+102+104+109+110+116+118+145+201+202
17+68+201	25+27+37+48+68+102+104+109+110+116+118+190+200+202
17+68+202	25+27+37+48+68+102+104+109+110+116+118+190+201+202
17+69+101	25+27+37+48+68+102+104+109+110+116+143+190+200+202
17+69+102	25+27+37+48+68+102+104+109+110+116+143+190+201+202
17+69+103	25+27+37+48+68+102+104+109+110+116+145+190+200+202
17+69+104	25+27+37+48+68+102+104+109+110+116+145+190+201+202
17+69+105	25+27+37+48+68+102+104+109+110+118+143+190+200+202
17+69+106	25+27+37+48+68+102+104+109+110+118+143+190+201+202
17+69+107	25+27+37+48+68+102+104+109+110+118+145+190+200+202
17+69+118	25+27+37+48+68+102+104+109+110+118+145+190+201+202
17+69+143	25+27+37+48+68+102+106+109+110+116+118+143+190+200
17+69+145	25+27+37+48+68+102+106+109+110+116+118+143+190+201
17+69+200	25+27+37+48+68+102+106+109+110+116+118+143+190+202
17+69+201	25+27+37+48+68+102+106+109+110+116+118+143+200+202
17+69+202	25+27+37+48+68+102+106+109+110+116+118+143+201+202
17+101+102	25+27+37+48+68+102+106+109+110+116+118+145+190+200
17+101+104	25+27+37+48+68+102+106+109+110+116+118+145+190+201
17+101+105	25+27+37+48+68+102+106+109+110+116+118+145+190+202
17+101+107	25+27+37+48+68+102+106+109+110+116+118+145+200+202
17+101+118	25+27+37+48+68+102+106+109+110+116+118+145+201+202
17+101+143	25+27+37+48+68+102+106+109+110+116+118+190+200+202
17+101+145	25+27+37+48+68+102+106+109+110+116+118+190+201+202
17+101+200	25+27+37+48+68+102+106+109+110+116+143+190+200+202
17+101+201	25+27+37+48+68+102+106+109+110+116+143+190+201+202
17+101+202	25+27+37+48+68+102+106+109+110+116+145+190+200+202
17+102+103	25+27+37+48+68+102+106+109+110+116+145+190+201+202
17+102+104	25+27+37+48+68+102+106+109+110+118+143+190+200+202
17+102+106	25+27+37+48+68+102+106+109+110+118+143+190+201+202
17+102+118	25+27+37+48+68+102+106+109+110+118+145+190+200+202
17+102+143	25+27+37+48+68+102+106+109+110+118+145+190+201+202
17+102+145	25+27+37+48+68+102+109+110+116+118+143+190+200+202
17+102+200	25+27+37+48+68+102+109+110+116+118+143+190+201+202
17+102+201	25+27+37+48+68+102+109+110+116+118+145+190+200+202
17+102+202	25+27+37+48+68+102+109+110+116+118+145+190+201+202
17+103+104	25+27+37+48+68+103+104+105+109+110+116+118+143+190
17+103+105	25+27+37+48+68+103+104+105+109+110+116+118+143+200
17+103+107	25+27+37+48+68+103+104+105+109+110+116+118+143+201
17+103+118	25+27+37+48+68+103+104+105+109+110+116+118+143+202
17+103+143	25+27+37+48+68+103+104+105+109+110+116+118+145+190
17+103+145	25+27+37+48+68+103+104+105+109+110+116+118+145+200
17+103+200	25+27+37+48+68+103+104+105+109+110+116+118+145+201
17+103+201	25+27+37+48+68+103+104+105+109+110+116+118+145+202
17+103+202	25+27+37+48+68+103+104+105+109+110+116+118+190+200
17+104+105	25+27+37+48+68+103+104+105+109+110+116+118+190+201
17+104+118	25+27+37+48+68+103+104+105+109+110+116+118+190+202
17+104+143	25+27+37+48+68+103+104+105+109+110+116+118+200+202
17+104+145	25+27+37+48+68+103+104+105+109+110+116+118+201+202
17+104+200	25+27+37+48+68+103+104+105+109+110+116+143+190+200
17+104+201	25+27+37+48+68+103+104+105+109+110+116+143+190+201
17+104+202	25+27+37+48+68+103+104+105+109+110+116+143+190+202
17+105+118	25+27+37+48+68+103+104+105+109+110+116+143+200+202
17+105+143	25+27+37+48+68+103+104+105+109+110+116+143+201+202
17+105+145	25+27+37+48+68+103+104+105+109+110+116+145+190+200
17+105+200	25+27+37+48+68+103+104+105+109+110+116+145+190+201
17+105+201	25+27+37+48+68+103+104+105+109+110+116+145+190+202
17+105+202	25+27+37+48+68+103+104+105+109+110+116+145+200+202
17+106+107	25+27+37+48+68+103+104+105+109+110+116+145+201+202
17+106+118	25+27+37+48+68+103+104+105+109+110+116+190+200+202
17+106+143	25+27+37+48+68+103+104+105+109+110+116+190+201+202
17+106+145	25+27+37+48+68+103+104+105+109+110+118+143+190+200
17+106+200	25+27+37+48+68+103+104+105+109+110+118+143+190+201
17+106+201	25+27+37+48+68+103+104+105+109+110+118+143+190+202
17+106+202	25+27+37+48+68+103+104+105+109+110+118+143+200+202
17+107+118	25+27+37+48+68+103+104+105+109+110+118+143+201+202
17+107+143	25+27+37+48+68+103+104+105+109+110+118+145+190+200
17+107+145	25+27+37+48+68+103+104+105+109+110+118+145+190+201
17+107+200	25+27+37+48+68+103+104+105+109+110+118+145+190+202
17+107+201	25+27+37+48+68+103+104+105+109+110+118+145+200+202
17+107+202	25+27+37+48+68+103+104+105+109+110+118+145+201+202
17+109+110	25+27+37+48+68+103+104+105+109+110+118+190+200+202
17+118+143	25+27+37+48+68+103+104+105+109+110+118+190+201+202
17+118+145	25+27+37+48+68+103+104+105+109+110+143+190+200+202
17+118+200	25+27+37+48+68+103+104+105+109+110+143+190+201+202
17+118+201	25+27+37+48+68+103+104+105+109+110+145+190+200+202
17+118+202	25+27+37+48+68+103+104+105+109+110+145+190+201+202
17+143+200	25+27+37+48+68+103+104+105+116+118+143+190+200+202
17+143+201	25+27+37+48+68+103+104+105+116+118+143+190+201+202
17+143+202	25+27+37+48+68+103+104+105+116+118+145+190+200+202
17+145+200	25+27+37+48+68+103+104+105+116+118+145+190+201+202
17+145+201	25+27+37+48+68+103+104+109+110+116+118+143+190+200
17+145+202	25+27+37+48+68+103+104+109+110+116+118+143+190+201
17+200+202	25+27+37+48+68+103+104+109+110+116+118+143+190+202
17+201+202	25+27+37+48+68+103+104+109+110+116+118+143+200+202
19+25+26	25+27+37+48+68+103+104+109+110+116+118+143+201+202
19+25+27	25+27+37+48+68+103+104+109+110+116+118+145+190+200
25+26+47	25+27+37+48+68+103+104+109+110+116+118+145+190+201
25+26+48	25+27+37+48+68+103+104+109+110+116+118+145+190+202
25+26+68	25+27+37+48+68+103+104+109+110+116+118+145+200+202
25+26+69	25+27+37+48+68+103+104+109+110+116+118+145+201+202
25+26+102	25+27+37+48+68+103+104+109+110+116+118+190+200+202
25+26+103	25+27+37+48+68+103+104+109+110+116+118+190+201+202
25+26+104	25+27+37+48+68+103+104+109+110+116+143+190+200+202
25+26+105	25+27+37+48+68+103+104+109+110+116+143+190+201+202
25+26+106	25+27+37+48+68+103+104+109+110+116+145+190+200+202
25+26+107	25+27+37+48+68+103+104+109+110+116+145+190+201+202
25+26+116	25+27+37+48+68+103+104+109+110+118+143+190+200+202
25+26+118	25+27+37+48+68+103+104+109+110+118+143+190+201+202
25+26+137	25+27+37+48+68+103+104+109+110+118+145+190+200+202
25+26+143	25+27+37+48+68+103+104+109+110+118+145+190+201+202
25+26+145	25+27+37+48+68+103+105+109+110+116+118+143+190+200
25+26+190	25+27+37+48+68+103+105+109+110+116+118+143+190+201
25+26+200	25+27+37+48+68+103+105+109+110+116+118+143+190+202
25+26+201	25+27+37+48+68+103+105+109+110+116+118+143+200+202
25+26+202	25+27+37+48+68+103+105+109+110+116+118+143+201+202
25+27+37	25+27+37+48+68+103+105+109+110+116+118+145+190+200
25+27+47	25+27+37+48+68+103+105+109+110+116+118+145+190+201
25+27+48	25+27+37+48+68+103+105+109+110+116+118+145+190+202
25+27+68	25+27+37+48+68+103+105+109+110+116+118+145+200+202
25+27+69	25+27+37+48+68+103+105+109+110+116+118+145+201+202
25+27+101	25+27+37+48+68+103+105+109+110+116+118+190+200+202
25+27+102	25+27+37+48+68+103+105+109+110+116+118+190+201+202
25+27+103	25+27+37+48+68+103+105+109+110+116+143+190+200+202
25+27+104	25+27+37+48+68+103+105+109+110+116+143+190+201+202
25+27+105	25+27+37+48+68+103+105+109+110+116+145+190+200+202
25+27+106	25+27+37+48+68+103+105+109+110+116+145+190+201+202
25+27+107	25+27+37+48+68+103+105+109+110+118+143+190+200+202
25+27+116	25+27+37+48+68+103+105+109+110+118+143+190+201+202
25+27+118	25+27+37+48+68+103+105+109+110+118+145+190+200+202
25+27+137	25+27+37+48+68+103+105+109+110+118+145+190+201+202
25+27+143	25+27+37+48+68+103+107+109+110+116+118+143+190+200
25+27+145	25+27+37+48+68+103+107+109+110+116+118+143+190+201
25+27+190	25+27+37+48+68+103+107+109+110+116+118+143+190+202
25+27+200	25+27+37+48+68+103+107+109+110+116+118+143+200+202
25+27+201	25+27+37+48+68+103+107+109+110+116+118+143+201+202
25+27+202	25+27+37+48+68+103+107+109+110+116+118+145+190+200
25+47+48	25+27+37+48+68+103+107+109+110+116+118+145+190+201
25+47+68	25+27+37+48+68+103+107+109+110+116+118+145+190+202
25+47+69	25+27+37+48+68+103+107+109+110+116+118+145+200+202
25+47+101	25+27+37+48+68+103+107+109+110+116+118+145+201+202
25+47+102	25+27+37+48+68+103+107+109+110+116+118+190+200+202
25+47+103	25+27+37+48+68+103+107+109+110+116+118+190+201+202
25+47+104	25+27+37+48+68+103+107+109+110+116+143+190+200+202
25+47+105	25+27+37+48+68+103+107+109+110+116+143+190+201+202
25+47+106	25+27+37+48+68+103+107+109+110+116+145+190+200+202
25+47+107	25+27+37+48+68+103+107+109+110+116+145+190+201+202
25+47+116	25+27+37+48+68+103+107+109+110+118+143+190+200+202
25+47+118	25+27+37+48+68+103+107+109+110+118+143+190+201+202
25+47+200	25+27+37+48+68+103+107+109+110+118+145+190+200+202
25+47+201	25+27+37+48+68+103+107+109+110+118+145+190+201+202
25+47+202	25+27+37+48+68+103+109+110+116+118+143+190+200+202
25+48+68	25+27+37+48+68+103+109+110+116+118+143+190+201+202
25+48+69	25+27+37+48+68+103+109+110+116+118+145+190+200+202
25+48+101	25+27+37+48+68+103+109+110+116+118+145+190+201+202
25+48+102	25+27+37+48+68+104+105+109+110+116+118+143+190+200
25+48+103	25+27+37+48+68+104+105+109+110+116+118+143+190+201
25+48+104	25+27+37+48+68+104+105+109+110+116+118+143+190+202
25+48+105	25+27+37+48+68+104+105+109+110+116+118+143+200+202
25+48+106	25+27+37+48+68+104+105+109+110+116+118+143+201+202
25+48+107	25+27+37+48+68+104+105+109+110+116+118+145+190+200
25+48+116	25+27+37+48+68+104+105+109+110+116+118+145+190+201
25+48+118	25+27+37+48+68+104+105+109+110+116+118+145+190+202
25+48+143	25+27+37+48+68+104+105+109+110+116+118+145+200+202
25+48+145	25+27+37+48+68+104+105+109+110+116+118+145+201+202
25+48+200	25+27+37+48+68+104+105+109+110+116+118+190+200+202
25+48+201	25+27+37+48+68+104+105+109+110+116+118+190+201+202
25+48+202	25+27+37+48+68+104+105+109+110+116+143+190+200+202
25+68+101	25+27+37+48+68+104+105+109+110+116+143+190+201+202
25+68+102	25+27+37+48+68+104+105+109+110+116+145+190+200+202
25+68+103	25+27+37+48+68+104+105+109+110+116+145+190+201+202
25+68+104	25+27+37+48+68+104+105+109+110+118+143+190+200+202
25+68+105	25+27+37+48+68+104+105+109+110+118+143+190+201+202
25+68+106	25+27+37+48+68+104+105+109+110+118+145+190+200+202
25+68+107	25+27+37+48+68+104+105+109+110+118+145+190+201+202
25+68+116	25+27+37+48+68+104+109+110+116+118+143+190+200+202
25+68+118	25+27+37+48+68+104+109+110+116+118+143+190+201+202
25+68+143	25+27+37+48+68+104+109+110+116+118+145+190+200+202
25+68+145	25+27+37+48+68+104+109+110+116+118+145+190+201+202
25+68+200	25+27+37+48+68+105+109+110+116+118+143+190+200+202
25+68+201	25+27+37+48+68+105+109+110+116+118+143+190+201+202
25+68+202	25+27+37+48+68+105+109+110+116+118+145+190+200+202
25+69+101	25+27+37+48+68+105+109+110+116+118+145+190+201+202
25+69+102	25+27+37+48+68+106+107+109+110+116+118+143+190+200
25+69+103	25+27+37+48+68+106+107+109+110+116+118+143+190+201
25+69+104	25+27+37+48+68+106+107+109+110+116+118+143+190+202
25+69+105	25+27+37+48+68+106+107+109+110+116+118+143+200+202
25+69+106	25+27+37+48+68+106+107+109+110+116+118+143+201+202
25+69+107	25+27+37+48+68+106+107+109+110+116+118+145+190+200
25+69+116	25+27+37+48+68+106+107+109+110+116+118+145+190+201
25+69+118	25+27+37+48+68+106+107+109+110+116+118+145+190+202
25+69+143	25+27+37+48+68+106+107+109+110+116+118+145+200+202
25+69+145	25+27+37+48+68+106+107+109+110+116+118+145+201+202
25+69+200	25+27+37+48+68+106+107+109+110+116+118+190+200+202
25+69+201	25+27+37+48+68+106+107+109+110+116+118+190+201+202
25+69+202	25+27+37+48+68+106+107+109+110+116+143+190+200+202
25+101+102	25+27+37+48+68+106+107+109+110+116+143+190+201+202
25+101+104	25+27+37+48+68+106+107+109+110+116+145+190+200+202
25+101+105	25+27+37+48+68+106+107+109+110+116+145+190+201+202
25+101+107	25+27+37+48+68+106+107+109+110+118+143+190+200+202
25+101+116	25+27+37+48+68+106+107+109+110+118+143+190+201+202
25+101+118	25+27+37+48+68+106+107+109+110+118+145+190+200+202
25+101+143	25+27+37+48+68+106+107+109+110+118+145+190+201+202
25+101+145	25+27+37+48+68+106+109+110+116+118+143+190+200+202
25+101+200	25+27+37+48+68+106+109+110+116+118+143+190+201+202
25+101+201	25+27+37+48+68+106+109+110+116+118+145+190+200+202
25+101+202	25+27+37+48+68+106+109+110+116+118+145+190+201+202
25+102+103	25+27+37+48+68+107+109+110+116+118+143+190+200+202
25+102+104	25+27+37+48+68+107+109+110+116+118+143+190+201+202
25+102+106	25+27+37+48+68+107+109+110+116+118+145+190+200+202
25+102+116	25+27+37+48+68+107+109+110+116+118+145+190+201+202
25+102+118	25+27+37+48+69+101+102+104+109+110+116+118+143+190
25+102+143	25+27+37+48+69+101+102+104+109+110+116+118+143+200
25+102+145	25+27+37+48+69+101+102+104+109+110+116+118+143+201
25+102+200	25+27+37+48+69+101+102+104+109+110+116+118+143+202
25+102+201	25+27+37+48+69+101+102+104+109+110+116+118+145+190
25+102+202	25+27+37+48+69+101+102+104+109+110+116+118+145+200
25+103+104	25+27+37+48+69+101+102+104+109+110+116+118+145+201
25+103+105	25+27+37+48+69+101+102+104+109+110+116+118+145+202
25+103+107	25+27+37+48+69+101+102+104+109+110+116+118+190+200
25+103+116	25+27+37+48+69+101+102+104+109+110+116+118+190+201
25+103+118	25+27+37+48+69+101+102+104+109+110+116+118+190+202
25+103+143	25+27+37+48+69+101+102+104+109+110+116+118+200+202
25+103+145	25+27+37+48+69+101+102+104+109+110+116+118+201+202
25+103+200	25+27+37+48+69+101+102+104+109+110+116+143+190+200
25+103+201	25+27+37+48+69+101+102+104+109+110+116+143+190+201
25+103+202	25+27+37+48+69+101+102+104+109+110+116+143+190+202
25+104+105	25+27+37+48+69+101+102+104+109+110+116+143+200+202
25+104+116	25+27+37+48+69+101+102+104+109+110+116+143+201+202
25+104+118	25+27+37+48+69+101+102+104+109+110+116+145+190+200
25+104+143	25+27+37+48+69+101+102+104+109+110+116+145+190+201
25+104+145	25+27+37+48+69+101+102+104+109+110+116+145+190+202
25+104+200	25+27+37+48+69+101+102+104+109+110+116+145+200+202
25+104+201	25+27+37+48+69+101+102+104+109+110+116+145+201+202
25+104+202	25+27+37+48+69+101+102+104+109+110+116+190+200+202
25+105+116	25+27+37+48+69+101+102+104+109+110+116+190+201+202
25+105+118	25+27+37+48+69+101+102+104+109+110+118+143+190+200
25+105+143	25+27+37+48+69+101+102+104+109+110+118+143+190+201
25+105+145	25+27+37+48+69+101+102+104+109+110+118+143+190+202
25+105+200	25+27+37+48+69+101+102+104+109+110+118+143+200+202
25+105+201	25+27+37+48+69+101+102+104+109+110+118+143+201+202
25+105+202	25+27+37+48+69+101+102+104+109+110+118+145+190+200
25+106+107	25+27+37+48+69+101+102+104+109+110+118+145+190+201
25+106+116	25+27+37+48+69+101+102+104+109+110+118+145+190+202
25+106+118	25+27+37+48+69+101+102+104+109+110+118+145+200+202
25+106+143	25+27+37+48+69+101+102+104+109+110+118+145+201+202
25+106+145	25+27+37+48+69+101+102+104+109+110+118+190+200+202
25+106+200	25+27+37+48+69+101+102+104+109+110+118+190+201+202
25+106+201	25+27+37+48+69+101+102+104+109+110+143+190+200+202
25+106+202	25+27+37+48+69+101+102+104+109+110+143+190+201+202
25+107+116	25+27+37+48+69+101+102+104+109+110+145+190+200+202
25+107+118	25+27+37+48+69+101+102+104+109+110+145+190+201+202
25+107+143	25+27+37+48+69+101+102+104+116+118+143+190+200+202
25+107+145	25+27+37+48+69+101+102+104+116+118+143+190+201+202
25+107+200	25+27+37+48+69+101+102+104+116+118+145+190+200+202
25+107+201	25+27+37+48+69+101+102+104+116+118+145+190+201+202
25+107+202	25+27+37+48+69+101+102+109+110+116+118+143+190+200
25+109+110	25+27+37+48+69+101+102+109+110+116+118+143+190+201
25+116+118	25+27+37+48+69+101+102+109+110+116+118+143+190+202
25+116+143	25+27+37+48+69+101+102+109+110+116+118+143+200+202
25+116+145	25+27+37+48+69+101+102+109+110+116+118+143+201+202
25+116+200	25+27+37+48+69+101+102+109+110+116+118+145+190+200
25+116+201	25+27+37+48+69+101+102+109+110+116+118+145+190+201
25+116+202	25+27+37+48+69+101+102+109+110+116+118+145+190+202
25+118+143	25+27+37+48+69+101+102+109+110+116+118+145+200+202
25+118+145	25+27+37+48+69+101+102+109+110+116+118+145+201+202
25+118+200	25+27+37+48+69+101+102+109+110+116+118+190+200+202
25+118+201	25+27+37+48+69+101+102+109+110+116+118+190+201+202
25+118+202	25+27+37+48+69+101+102+109+110+116+143+190+200+202
25+143+200	25+27+37+48+69+101+102+109+110+116+143+190+201+202
25+143+201	25+27+37+48+69+101+102+109+110+116+145+190+200+202
25+143+202	25+27+37+48+69+101+102+109+110+116+145+190+201+202
25+145+200	25+27+37+48+69+101+102+109+110+118+143+190+200+202
25+145+201	25+27+37+48+69+101+102+109+110+118+143+190+201+202
25+145+202	25+27+37+48+69+101+102+109+110+118+145+190+200+202
25+200+202	25+27+37+48+69+101+102+109+110+118+145+190+201+202
25+201+202	25+27+37+48+69+101+104+105+109+110+116+118+143+190
26+47+48	25+27+37+48+69+101+104+105+109+110+116+118+143+200
26+47+68	25+27+37+48+69+101+104+105+109+110+116+118+143+201
26+47+69	25+27+37+48+69+101+104+105+109+110+116+118+143+202
26+47+101	25+27+37+48+69+101+104+105+109+110+116+118+145+190
26+47+102	25+27+37+48+69+101+104+105+109+110+116+118+145+200
26+47+103	25+27+37+48+69+101+104+105+109+110+116+118+145+201
26+47+104	25+27+37+48+69+101+104+105+109+110+116+118+145+202
26+47+105	25+27+37+48+69+101+104+105+109+110+116+118+190+200
26+47+106	25+27+37+48+69+101+104+105+109+110+116+118+190+201
26+47+107	25+27+37+48+69+101+104+105+109+110+116+118+190+202
26+47+118	25+27+37+48+69+101+104+105+109+110+116+118+200+202
26+47+200	25+27+37+48+69+101+104+105+109+110+116+118+201+202
26+47+201	25+27+37+48+69+101+104+105+109+110+116+143+190+200
26+47+202	25+27+37+48+69+101+104+105+109+110+116+143+190+201
26+48+68	25+27+37+48+69+101+104+105+109+110+116+143+190+202
26+48+69	25+27+37+48+69+101+104+105+109+110+116+143+200+202
26+48+101	25+27+37+48+69+101+104+105+109+110+116+143+201+202
26+48+102	25+27+37+48+69+101+104+105+109+110+116+145+190+200
26+48+103	25+27+37+48+69+101+104+105+109+110+116+145+190+201
26+48+104	25+27+37+48+69+101+104+105+109+110+116+145+190+202
26+48+105	25+27+37+48+69+101+104+105+109+110+116+145+200+202
26+48+106	25+27+37+48+69+101+104+105+109+110+116+145+201+202
26+48+107	25+27+37+48+69+101+104+105+109+110+116+190+200+202
26+48+118	25+27+37+48+69+101+104+105+109+110+116+190+201+202
26+48+143	25+27+37+48+69+101+104+105+109+110+118+143+190+200
26+48+145	25+27+37+48+69+101+104+105+109+110+118+143+190+201
26+48+200	25+27+37+48+69+101+104+105+109+110+118+143+190+202
26+48+201	25+27+37+48+69+101+104+105+109+110+118+143+200+202
26+48+202	25+27+37+48+69+101+104+105+109+110+118+143+201+202
26+68+101	25+27+37+48+69+101+104+105+109+110+118+145+190+200
26+68+102	25+27+37+48+69+101+104+105+109+110+118+145+190+201
26+68+103	25+27+37+48+69+101+104+105+109+110+118+145+190+202
26+68+104	25+27+37+48+69+101+104+105+109+110+118+145+200+202
26+68+105	25+27+37+48+69+101+104+105+109+110+118+145+201+202
26+68+106	25+27+37+48+69+101+104+105+109+110+118+190+200+202
26+68+107	25+27+37+48+69+101+104+105+109+110+118+190+201+202
26+68+118	25+27+37+48+69+101+104+105+109+110+143+190+200+202
26+68+143	25+27+37+48+69+101+104+105+109+110+143+190+201+202
26+68+145	25+27+37+48+69+101+104+105+109+110+145+190+200+202
26+68+200	25+27+37+48+69+101+104+105+109+110+145+190+201+202
26+68+201	25+27+37+48+69+101+104+105+116+118+143+190+200+202
26+68+202	25+27+37+48+69+101+104+105+116+118+143+190+201+202
26+69+101	25+27+37+48+69+101+104+105+116+118+145+190+200+202
26+69+102	25+27+37+48+69+101+104+105+116+118+145+190+201+202
26+69+103	25+27+37+48+69+101+104+109+110+116+118+143+190+200
26+69+104	25+27+37+48+69+101+104+109+110+116+118+143+190+201
26+69+105	25+27+37+48+69+101+104+109+110+116+118+143+190+202
26+69+106	25+27+37+48+69+101+104+109+110+116+118+143+200+202
26+69+107	25+27+37+48+69+101+104+109+110+116+118+143+201+202
26+69+118	25+27+37+48+69+101+104+109+110+116+118+145+190+200
26+69+143	25+27+37+48+69+101+104+109+110+116+118+145+190+201
26+69+145	25+27+37+48+69+101+104+109+110+116+118+145+190+202
26+69+200	25+27+37+48+69+101+104+109+110+116+118+145+200+202
26+69+201	25+27+37+48+69+101+104+109+110+116+118+145+201+202
26+69+202	25+27+37+48+69+101+104+109+110+116+118+190+200+202
26+101+102	25+27+37+48+69+101+104+109+110+116+118+190+201+202
26+101+104	25+27+37+48+69+101+104+109+110+116+143+190+200+202
26+101+105	25+27+37+48+69+101+104+109+110+116+143+190+201+202
26+101+107	25+27+37+48+69+101+104+109+110+116+145+190+200+202
26+101+118	25+27+37+48+69+101+104+109+110+116+145+190+201+202
26+101+143	25+27+37+48+69+101+104+109+110+118+143+190+200+202
26+101+145	25+27+37+48+69+101+104+109+110+118+143+190+201+202
26+101+200	25+27+37+48+69+101+104+109+110+118+145+190+200+202
26+101+201	25+27+37+48+69+101+104+109+110+118+145+190+201+202
26+101+202	25+27+37+48+69+101+105+109+110+116+118+143+190+200
26+102+103	25+27+37+48+69+101+105+109+110+116+118+143+190+201
26+102+104	25+27+37+48+69+101+105+109+110+116+118+143+190+202
26+102+106	25+27+37+48+69+101+105+109+110+116+118+143+200+202
26+102+118	25+27+37+48+69+101+105+109+110+116+118+143+201+202
26+102+143	25+27+37+48+69+101+105+109+110+116+118+145+190+200
26+102+145	25+27+37+48+69+101+105+109+110+116+118+145+190+201
26+102+200	25+27+37+48+69+101+105+109+110+116+118+145+190+202
26+102+201	25+27+37+48+69+101+105+109+110+116+118+145+200+202
26+102+202	25+27+37+48+69+101+105+109+110+116+118+145+201+202
26+103+104	25+27+37+48+69+101+105+109+110+116+118+190+200+202
26+103+105	25+27+37+48+69+101+105+109+110+116+118+190+201+202
26+103+107	25+27+37+48+69+101+105+109+110+116+143+190+200+202
26+103+118	25+27+37+48+69+101+105+109+110+116+143+190+201+202
26+103+143	25+27+37+48+69+101+105+109+110+116+145+190+200+202
26+103+145	25+27+37+48+69+101+105+109+110+116+145+190+201+202
26+103+200	25+27+37+48+69+101+105+109+110+118+143+190+200+202
26+103+201	25+27+37+48+69+101+105+109+110+118+143+190+201+202
26+103+202	25+27+37+48+69+101+105+109+110+118+145+190+200+202
26+104+105	25+27+37+48+69+101+105+109+110+118+145+190+201+202
26+104+118	25+27+37+48+69+101+107+109+110+116+118+143+190+200
26+104+143	25+27+37+48+69+101+107+109+110+116+118+143+190+201
26+104+145	25+27+37+48+69+101+107+109+110+116+118+143+190+202
26+104+200	25+27+37+48+69+101+107+109+110+116+118+143+200+202
26+104+201	25+27+37+48+69+101+107+109+110+116+118+143+201+202
26+104+202	25+27+37+48+69+101+107+109+110+116+118+145+190+200
26+105+118	25+27+37+48+69+101+107+109+110+116+118+145+190+201
26+105+143	25+27+37+48+69+101+107+109+110+116+118+145+190+202
26+105+145	25+27+37+48+69+101+107+109+110+116+118+145+200+202
26+105+200	25+27+37+48+69+101+107+109+110+116+118+145+201+202
26+105+201	25+27+37+48+69+101+107+109+110+116+118+190+200+202
26+105+202	25+27+37+48+69+101+107+109+110+116+118+190+201+202
26+106+107	25+27+37+48+69+101+107+109+110+116+143+190+200+202
26+106+118	25+27+37+48+69+101+107+109+110+116+143+190+201+202
26+106+143	25+27+37+48+69+101+107+109+110+116+145+190+200+202
26+106+145	25+27+37+48+69+101+107+109+110+116+145+190+201+202
26+106+200	25+27+37+48+69+101+107+109+110+118+143+190+200+202
26+106+201	25+27+37+48+69+101+107+109+110+118+143+190+201+202
26+106+202	25+27+37+48+69+101+107+109+110+118+145+190+200+202
26+107+118	25+27+37+48+69+101+107+109+110+118+145+190+201+202
26+107+143	25+27+37+48+69+101+109+110+116+118+143+190+200+202
26+107+145	25+27+37+48+69+101+109+110+116+118+143+190+201+202
26+107+200	25+27+37+48+69+101+109+110+116+118+145+190+200+202
26+107+201	25+27+37+48+69+101+109+110+116+118+145+190+201+202
26+107+202	25+27+37+48+69+102+103+104+109+110+116+118+143+190
26+109+110	25+27+37+48+69+102+103+104+109+110+116+118+143+200
26+118+143	25+27+37+48+69+102+103+104+109+110+116+118+143+201
26+118+145	25+27+37+48+69+102+103+104+109+110+116+118+143+202
26+118+200	25+27+37+48+69+102+103+104+109+110+116+118+145+190
26+118+201	25+27+37+48+69+102+103+104+109+110+116+118+145+200
26+118+202	25+27+37+48+69+102+103+104+109+110+116+118+145+201
26+143+200	25+27+37+48+69+102+103+104+109+110+116+118+145+202
26+143+201	25+27+37+48+69+102+103+104+109+110+116+118+190+200
26+143+202	25+27+37+48+69+102+103+104+109+110+116+118+190+201
26+145+200	25+27+37+48+69+102+103+104+109+110+116+118+190+202
26+145+201	25+27+37+48+69+102+103+104+109+110+116+118+200+202
26+145+202	25+27+37+48+69+102+103+104+109+110+116+118+201+202
26+200+202	25+27+37+48+69+102+103+104+109+110+116+143+190+200
26+201+202	25+27+37+48+69+102+103+104+109+110+116+143+190+201
47+48+68	25+27+37+48+69+102+103+104+109+110+116+143+190+202
47+48+69	25+27+37+48+69+102+103+104+109+110+116+143+200+202
47+48+101	25+27+37+48+69+102+103+104+109+110+116+143+201+202
47+48+102	25+27+37+48+69+102+103+104+109+110+116+145+190+200
47+48+103	25+27+37+48+69+102+103+104+109+110+116+145+190+201
47+48+104	25+27+37+48+69+102+103+104+109+110+116+145+190+202
47+48+105	25+27+37+48+69+102+103+104+109+110+116+145+200+202
47+48+106	25+27+37+48+69+102+103+104+109+110+116+145+201+202
47+48+107	25+27+37+48+69+102+103+104+109+110+116+190+200+202
47+48+118	25+27+37+48+69+102+103+104+109+110+116+190+201+202
47+48+200	25+27+37+48+69+102+103+104+109+110+118+143+190+200
47+48+201	25+27+37+48+69+102+103+104+109+110+118+143+190+201
47+48+202	25+27+37+48+69+102+103+104+109+110+118+143+190+202
47+68+101	25+27+37+48+69+102+103+104+109+110+118+143+200+202
47+68+102	25+27+37+48+69+102+103+104+109+110+118+143+201+202
47+68+103	25+27+37+48+69+102+103+104+109+110+118+145+190+200
47+68+105	25+27+37+48+69+102+103+104+109+110+118+145+190+201
47+68+106	25+27+37+48+69+102+103+104+109+110+118+145+190+202
47+68+107	25+27+37+48+69+102+103+104+109+110+118+145+200+202
47+68+118	25+27+37+48+69+102+103+104+109+110+118+145+201+202
47+68+200	25+27+37+48+69+102+103+104+109+110+118+190+200+202
47+68+201	25+27+37+48+69+102+103+104+109+110+118+190+201+202
47+68+202	25+27+37+48+69+102+103+104+109+110+143+190+200+202
47+69+102	25+27+37+48+69+102+103+104+109+110+143+190+201+202
47+69+104	25+27+37+48+69+102+103+104+109+110+145+190+200+202
47+69+105	25+27+37+48+69+102+103+104+109+110+145+190+201+202
47+69+106	25+27+37+48+69+102+103+104+116+118+143+190+200+202
47+69+107	25+27+37+48+69+102+103+104+116+118+143+190+201+202
47+69+118	25+27+37+48+69+102+103+104+116+118+145+190+200+202
47+69+200	25+27+37+48+69+102+103+104+116+118+145+190+201+202
47+69+201	25+27+37+48+69+102+103+109+110+116+118+143+190+200
47+69+202	25+27+37+48+69+102+103+109+110+116+118+143+190+201
47+101+104	25+27+37+48+69+102+103+109+110+116+118+143+190+202
47+101+107	25+27+37+48+69+102+103+109+110+116+118+143+200+202
47+101+118	25+27+37+48+69+102+103+109+110+116+118+143+201+202
47+101+200	25+27+37+48+69+102+103+109+110+116+118+145+190+200
47+101+202	25+27+37+48+69+102+103+109+110+116+118+145+190+201
47+102+103	25+27+37+48+69+102+103+109+110+116+118+145+190+202
47+102+118	25+27+37+48+69+102+103+109+110+116+118+145+200+202
47+102+200	25+27+37+48+69+102+103+109+110+116+118+145+201+202
47+102+201	25+27+37+48+69+102+103+109+110+116+118+190+200+202
47+102+202	25+27+37+48+69+102+103+109+110+116+118+190+201+202
47+103+105	25+27+37+48+69+102+103+109+110+116+143+190+200+202
47+103+107	25+27+37+48+69+102+103+109+110+116+143+190+201+202
47+103+118	25+27+37+48+69+102+103+109+110+116+145+190+200+202
47+103+200	25+27+37+48+69+102+103+109+110+116+145+190+201+202
47+103+201	25+27+37+48+69+102+103+109+110+118+143+190+200+202
47+103+202	25+27+37+48+69+102+103+109+110+118+143+190+201+202
47+104+118	25+27+37+48+69+102+103+109+110+118+145+190+200+202
47+104+200	25+27+37+48+69+102+103+109+110+118+145+190+201+202
47+104+201	25+27+37+48+69+102+104+109+110+116+118+143+190+200
47+104+202	25+27+37+48+69+102+104+109+110+116+118+143+190+201
47+105+118	25+27+37+48+69+102+104+109+110+116+118+143+190+202
47+105+200	25+27+37+48+69+102+104+109+110+116+118+143+200+202
47+105+201	25+27+37+48+69+102+104+109+110+116+118+143+201+202
47+105+202	25+27+37+48+69+102+104+109+110+116+118+145+190+200
47+106+107	25+27+37+48+69+102+104+109+110+116+118+145+190+201
47+106+118	25+27+37+48+69+102+104+109+110+116+118+145+190+202
47+106+200	25+27+37+48+69+102+104+109+110+116+118+145+200+202
47+106+201	25+27+37+48+69+102+104+109+110+116+118+145+201+202
47+106+202	25+27+37+48+69+102+104+109+110+116+118+190+200+202
47+107+118	25+27+37+48+69+102+104+109+110+116+118+190+201+202
47+107+200	25+27+37+48+69+102+104+109+110+116+143+190+200+202
47+107+201	25+27+37+48+69+102+104+109+110+116+143+190+201+202
47+107+202	25+27+37+48+69+102+104+109+110+116+145+190+200+202
47+109+110	25+27+37+48+69+102+104+109+110+116+145+190+201+202
47+118+200	25+27+37+48+69+102+104+109+110+118+143+190+200+202
47+118+201	25+27+37+48+69+102+104+109+110+118+143+190+201+202
47+118+202	25+27+37+48+69+102+104+109+110+118+145+190+200+202
47+200+202	25+27+37+48+69+102+104+109+110+118+145+190+201+202
47+201+202	25+27+37+48+69+102+106+109+110+116+118+143+190+200
48+68+101	25+27+37+48+69+102+106+109+110+116+118+143+190+201
48+68+102	25+27+37+48+69+102+106+109+110+116+118+143+190+202
48+68+103	25+27+37+48+69+102+106+109+110+116+118+143+200+202
48+68+104	25+27+37+48+69+102+106+109+110+116+118+143+201+202
48+68+105	25+27+37+48+69+102+106+109+110+116+118+145+190+200
48+68+106	25+27+37+48+69+102+106+109+110+116+118+145+190+201
48+68+107	25+27+37+48+69+102+106+109+110+116+118+145+190+202
48+68+118	25+27+37+48+69+102+106+109+110+116+118+145+200+202
48+68+143	25+27+37+48+69+102+106+109+110+116+118+145+201+202
48+68+145	25+27+37+48+69+102+106+109+110+116+118+190+200+202
48+68+200	25+27+37+48+69+102+106+109+110+116+118+190+201+202
48+68+201	25+27+37+48+69+102+106+109+110+116+143+190+200+202
48+68+202	25+27+37+48+69+102+106+109+110+116+143+190+201+202
48+69+101	25+27+37+48+69+102+106+109+110+116+145+190+200+202
48+69+102	25+27+37+48+69+102+106+109+110+116+145+190+201+202
48+69+103	25+27+37+48+69+102+106+109+110+118+143+190+200+202
48+69+104	25+27+37+48+69+102+106+109+110+118+143+190+201+202
48+69+105	25+27+37+48+69+102+106+109+110+118+145+190+200+202
48+69+106	25+27+37+48+69+102+106+109+110+118+145+190+201+202
48+69+107	25+27+37+48+69+102+109+110+116+118+143+190+200+202
48+69+118	25+27+37+48+69+102+109+110+116+118+143+190+201+202
48+69+143	25+27+37+48+69+102+109+110+116+118+145+190+200+202
48+69+145	25+27+37+48+69+102+109+110+116+118+145+190+201+202
48+69+200	25+27+37+48+69+103+104+105+109+110+116+118+143+190
48+69+201	25+27+37+48+69+103+104+105+109+110+116+118+143+200
48+69+202	25+27+37+48+69+103+104+105+109+110+116+118+143+201
48+101+102	25+27+37+48+69+103+104+105+109+110+116+118+143+202
48+101+104	25+27+37+48+69+103+104+105+109+110+116+118+145+190
48+101+105	25+27+37+48+69+103+104+105+109+110+116+118+145+200
48+101+107	25+27+37+48+69+103+104+105+109+110+116+118+145+201
48+101+118	25+27+37+48+69+103+104+105+109+110+116+118+145+202
48+101+143	25+27+37+48+69+103+104+105+109+110+116+118+190+200
48+101+145	25+27+37+48+69+103+104+105+109+110+116+118+190+201
48+101+200	25+27+37+48+69+103+104+105+109+110+116+118+190+202
48+101+201	25+27+37+48+69+103+104+105+109+110+116+118+200+202
48+101+202	25+27+37+48+69+103+104+105+109+110+116+118+201+202
48+102+103	25+27+37+48+69+103+104+105+109+110+116+143+190+200
48+102+104	25+27+37+48+69+103+104+105+109+110+116+143+190+201
48+102+106	25+27+37+48+69+103+104+105+109+110+116+143+190+202
48+102+118	25+27+37+48+69+103+104+105+109+110+116+143+200+202
48+102+143	25+27+37+48+69+103+104+105+109+110+116+143+201+202
48+102+145	25+27+37+48+69+103+104+105+109+110+116+145+190+200
48+102+200	25+27+37+48+69+103+104+105+109+110+116+145+190+201
48+102+201	25+27+37+48+69+103+104+105+109+110+116+145+190+202
48+102+202	25+27+37+48+69+103+104+105+109+110+116+145+200+202
48+103+104	25+27+37+48+69+103+104+105+109+110+116+145+201+202
48+103+105	25+27+37+48+69+103+104+105+109+110+116+190+200+202
48+103+107	25+27+37+48+69+103+104+105+109+110+116+190+201+202
48+103+118	25+27+37+48+69+103+104+105+109+110+118+143+190+200
48+103+143	25+27+37+48+69+103+104+105+109+110+118+143+190+201
48+103+145	25+27+37+48+69+103+104+105+109+110+118+143+190+202
48+103+200	25+27+37+48+69+103+104+105+109+110+118+143+200+202
48+103+201	25+27+37+48+69+103+104+105+109+110+118+143+201+202
48+103+202	25+27+37+48+69+103+104+105+109+110+118+145+190+200
48+104+105	25+27+37+48+69+103+104+105+109+110+118+145+190+201
48+104+118	25+27+37+48+69+103+104+105+109+110+118+145+190+202
48+104+143	25+27+37+48+69+103+104+105+109+110+118+145+200+202
48+104+145	25+27+37+48+69+103+104+105+109+110+118+145+201+202
48+104+200	25+27+37+48+69+103+104+105+109+110+118+190+200+202
48+104+201	25+27+37+48+69+103+104+105+109+110+118+190+201+202
48+104+202	25+27+37+48+69+103+104+105+109+110+143+190+200+202
48+105+118	25+27+37+48+69+103+104+105+109+110+143+190+201+202
48+105+143	25+27+37+48+69+103+104+105+109+110+145+190+200+202
48+105+145	25+27+37+48+69+103+104+105+109+110+145+190+201+202
48+105+200	25+27+37+48+69+103+104+105+116+118+143+190+200+202
48+105+201	25+27+37+48+69+103+104+105+116+118+143+190+201+202
48+105+202	25+27+37+48+69+103+104+105+116+118+145+190+200+202
48+106+107	25+27+37+48+69+103+104+105+116+118+145+190+201+202
48+106+118	25+27+37+48+69+103+104+109+110+116+118+143+190+200
48+106+143	25+27+37+48+69+103+104+109+110+116+118+143+190+201
48+106+145	25+27+37+48+69+103+104+109+110+116+118+143+190+202
48+106+200	25+27+37+48+69+103+104+109+110+116+118+143+200+202
48+106+201	25+27+37+48+69+103+104+109+110+116+118+143+201+202
48+106+202	25+27+37+48+69+103+104+109+110+116+118+145+190+200
48+107+118	25+27+37+48+69+103+104+109+110+116+118+145+190+201
48+107+143	25+27+37+48+69+103+104+109+110+116+118+145+190+202
48+107+145	25+27+37+48+69+103+104+109+110+116+118+145+200+202
48+107+200	25+27+37+48+69+103+104+109+110+116+118+145+201+202
48+107+201	25+27+37+48+69+103+104+109+110+116+118+190+200+202
48+107+202	25+27+37+48+69+103+104+109+110+116+118+190+201+202
48+109+110	25+27+37+48+69+103+104+109+110+116+143+190+200+202
48+118+143	25+27+37+48+69+103+104+109+110+116+143+190+201+202
48+118+145	25+27+37+48+69+103+104+109+110+116+145+190+200+202
48+118+200	25+27+37+48+69+103+104+109+110+116+145+190+201+202
48+118+201	25+27+37+48+69+103+104+109+110+118+143+190+200+202
48+118+202	25+27+37+48+69+103+104+109+110+118+143+190+201+202
48+143+200	25+27+37+48+69+103+104+109+110+118+145+190+200+202
48+143+201	25+27+37+48+69+103+104+109+110+118+145+190+201+202
48+143+202	25+27+37+48+69+103+105+109+110+116+118+143+190+200
48+145+200	25+27+37+48+69+103+105+109+110+116+118+143+190+201
48+145+201	25+27+37+48+69+103+105+109+110+116+118+143+190+202
48+145+202	25+27+37+48+69+103+105+109+110+116+118+143+200+202
48+200+202	25+27+37+48+69+103+105+109+110+116+118+143+201+202
48+201+202	25+27+37+48+69+103+105+109+110+116+118+145+190+200
68+101+104	25+27+37+48+69+103+105+109+110+116+118+145+190+201
68+101+105	25+27+37+48+69+103+105+109+110+116+118+145+190+202
68+101+107	25+27+37+48+69+103+105+109+110+116+118+145+200+202
68+101+118	25+27+37+48+69+103+105+109+110+116+118+145+201+202
68+101+143	25+27+37+48+69+103+105+109+110+116+118+190+200+202
68+101+145	25+27+37+48+69+103+105+109+110+116+118+190+201+202
68+101+200	25+27+37+48+69+103+105+109+110+116+143+190+200+202
68+101+201	25+27+37+48+69+103+105+109+110+116+143+190+201+202
68+101+202	25+27+37+48+69+103+105+109+110+116+145+190+200+202
68+102+103	25+27+37+48+69+103+105+109+110+116+145+190+201+202
68+102+106	25+27+37+48+69+103+105+109+110+118+143+190+200+202
68+102+118	25+27+37+48+69+103+105+109+110+118+143+190+201+202
68+102+143	25+27+37+48+69+103+105+109+110+118+145+190+200+202
68+102+145	25+27+37+48+69+103+105+109+110+118+145+190+201+202
68+102+200	25+27+37+48+69+103+107+109+110+116+118+143+190+200
68+102+201	25+27+37+48+69+103+107+109+110+116+118+143+190+201
68+102+202	25+27+37+48+69+103+107+109+110+116+118+143+190+202
68+103+105	25+27+37+48+69+103+107+109+110+116+118+143+200+202
68+103+107	25+27+37+48+69+103+107+109+110+116+118+143+201+202
68+103+118	25+27+37+48+69+103+107+109+110+116+118+145+190+200
68+103+143	25+27+37+48+69+103+107+109+110+116+118+145+190+201
68+103+145	25+27+37+48+69+103+107+109+110+116+118+145+190+202
68+103+200	25+27+37+48+69+103+107+109+110+116+118+145+200+202
68+103+201	25+27+37+48+69+103+107+109+110+116+118+145+201+202
68+103+202	25+27+37+48+69+103+107+109+110+116+118+190+200+202
68+104+118	25+27+37+48+69+103+107+109+110+116+118+190+201+202
68+104+143	25+27+37+48+69+103+107+109+110+116+143+190+200+202
68+104+145	25+27+37+48+69+103+107+109+110+116+143+190+201+202
68+104+200	25+27+37+48+69+103+107+109+110+116+145+190+200+202
68+104+201	25+27+37+48+69+103+107+109+110+116+145+190+201+202
68+104+202	25+27+37+48+69+103+107+109+110+118+143+190+200+202
68+105+118	25+27+37+48+69+103+107+109+110+118+143+190+201+202
68+105+143	25+27+37+48+69+103+107+109+110+118+145+190+200+202
68+105+145	25+27+37+48+69+103+107+109+110+118+145+190+201+202
68+105+200	25+27+37+48+69+103+109+110+116+118+143+190+200+202
68+105+201	25+27+37+48+69+103+109+110+116+118+143+190+201+202
68+105+202	25+27+37+48+69+103+109+110+116+118+145+190+200+202
68+106+107	25+27+37+48+69+103+109+110+116+118+145+190+201+202
68+106+118	25+27+37+48+69+104+105+109+110+116+118+143+190+200
68+106+143	25+27+37+48+69+104+105+109+110+116+118+143+190+201
68+106+145	25+27+37+48+69+104+105+109+110+116+118+143+190+202
68+106+200	25+27+37+48+69+104+105+109+110+116+118+143+200+202
68+106+201	25+27+37+48+69+104+105+109+110+116+118+143+201+202
68+106+202	25+27+37+48+69+104+105+109+110+116+118+145+190+200
68+107+118	25+27+37+48+69+104+105+109+110+116+118+145+190+201
68+107+143	25+27+37+48+69+104+105+109+110+116+118+145+190+202
68+107+145	25+27+37+48+69+104+105+109+110+116+118+145+200+202
68+107+200	25+27+37+48+69+104+105+109+110+116+118+145+201+202
68+107+201	25+27+37+48+69+104+105+109+110+116+118+190+200+202
68+107+202	25+27+37+48+69+104+105+109+110+116+118+190+201+202
68+109+110	25+27+37+48+69+104+105+109+110+116+143+190+200+202
68+118+143	25+27+37+48+69+104+105+109+110+116+143+190+201+202
68+118+145	25+27+37+48+69+104+105+109+110+116+145+190+200+202
68+118+200	25+27+37+48+69+104+105+109+110+116+145+190+201+202
68+118+201	25+27+37+48+69+104+105+109+110+118+143+190+200+202
68+118+202	25+27+37+48+69+104+105+109+110+118+143+190+201+202
68+143+200	25+27+37+48+69+104+105+109+110+118+145+190+200+202
68+143+201	25+27+37+48+69+104+105+109+110+118+145+190+201+202
68+143+202	25+27+37+48+69+104+109+110+116+118+143+190+200+202
68+145+200	25+27+37+48+69+104+109+110+116+118+143+190+201+202
68+145+201	25+27+37+48+69+104+109+110+116+118+145+190+200+202
68+145+202	25+27+37+48+69+104+109+110+116+118+145+190+201+202
68+200+202	25+27+37+48+69+105+109+110+116+118+143+190+200+202
68+201+202	25+27+37+48+69+105+109+110+116+118+143+190+201+202
69+101+104	25+27+37+48+69+105+109+110+116+118+145+190+200+202
69+101+105	25+27+37+48+69+105+109+110+116+118+145+190+201+202
69+101+107	25+27+37+48+69+106+107+109+110+116+118+143+190+200
69+101+118	25+27+37+48+69+106+107+109+110+116+118+143+190+201
69+101+143	25+27+37+48+69+106+107+109+110+116+118+143+190+202
69+101+145	25+27+37+48+69+106+107+109+110+116+118+143+200+202
69+101+201	25+27+37+48+69+106+107+109+110+116+118+143+201+202
69+101+202	25+27+37+48+69+106+107+109+110+116+118+145+190+200
69+102+103	25+27+37+48+69+106+107+109+110+116+118+145+190+201
69+102+104	25+27+37+48+69+106+107+109+110+116+118+145+190+202
69+102+106	25+27+37+48+69+106+107+109+110+116+118+145+200+202
69+102+118	25+27+37+48+69+106+107+109+110+116+118+145+201+202
69+102+143	25+27+37+48+69+106+107+109+110+116+118+190+200+202
69+102+145	25+27+37+48+69+106+107+109+110+116+118+190+201+202
69+102+200	25+27+37+48+69+106+107+109+110+116+143+190+200+202
69+102+201	25+27+37+48+69+106+107+109+110+116+143+190+201+202
69+102+202	25+27+37+48+69+106+107+109+110+116+145+190+200+202
69+103+105	25+27+37+48+69+106+107+109+110+116+145+190+201+202
69+103+107	25+27+37+48+69+106+107+109+110+118+143+190+200+202
69+103+118	25+27+37+48+69+106+107+109+110+118+143+190+201+202
69+103+143	25+27+37+48+69+106+107+109+110+118+145+190+200+202
69+103+145	25+27+37+48+69+106+107+109+110+118+145+190+201+202
69+103+200	25+27+37+48+69+106+109+110+116+118+143+190+200+202
69+103+201	25+27+37+48+69+106+109+110+116+118+143+190+201+202
69+103+202	25+27+37+48+69+106+109+110+116+118+145+190+200+202
69+104+118	25+27+37+48+69+106+109+110+116+118+145+190+201+202
69+104+143	25+27+37+48+69+107+109+110+116+118+143+190+200+202
69+104+145	25+27+37+48+69+107+109+110+116+118+143+190+201+202
69+104+200	25+27+37+48+69+107+109+110+116+118+145+190+200+202
69+104+201	25+27+37+48+69+107+109+110+116+118+145+190+201+202
69+104+202	25+27+37+48+101+102+104+109+110+116+118+143+190+200
69+105+118	25+27+37+48+101+102+104+109+110+116+118+143+190+201
69+105+143	25+27+37+48+101+102+104+109+110+116+118+143+190+202
69+105+145	25+27+37+48+101+102+104+109+110+116+118+143+200+202
69+105+200	25+27+37+48+101+102+104+109+110+116+118+143+201+202
69+105+201	25+27+37+48+101+102+104+109+110+116+118+145+190+200
69+105+202	25+27+37+48+101+102+104+109+110+116+118+145+190+201
69+106+107	25+27+37+48+101+102+104+109+110+116+118+145+190+202
69+106+118	25+27+37+48+101+102+104+109+110+116+118+145+200+202
69+106+143	25+27+37+48+101+102+104+109+110+116+118+145+201+202
69+106+145	25+27+37+48+101+102+104+109+110+116+118+190+200+202
69+106+200	25+27+37+48+101+102+104+109+110+116+118+190+201+202
69+106+201	25+27+37+48+101+102+104+109+110+116+143+190+200+202
69+106+202	25+27+37+48+101+102+104+109+110+116+143+190+201+202
69+107+118	25+27+37+48+101+102+104+109+110+116+145+190+200+202
69+107+143	25+27+37+48+101+102+104+109+110+116+145+190+201+202
69+107+145	25+27+37+48+101+102+104+109+110+118+143+190+200+202
69+107+200	25+27+37+48+101+102+104+109+110+118+143+190+201+202
69+107+201	25+27+37+48+101+102+104+109+110+118+145+190+200+202
69+107+202	25+27+37+48+101+102+104+109+110+118+145+190+201+202
69+109+110	25+27+37+48+101+102+109+110+116+118+143+190+200+202
69+118+143	25+27+37+48+101+102+109+110+116+118+143+190+201+202
69+118+145	25+27+37+48+101+102+109+110+116+118+145+190+200+202
69+118+200	25+27+37+48+101+102+109+110+116+118+145+190+201+202
69+118+201	25+27+37+48+101+104+105+109+110+116+118+143+190+200
69+118+202	25+27+37+48+101+104+105+109+110+116+118+143+190+201
69+143+200	25+27+37+48+101+104+105+109+110+116+118+143+190+202
69+143+201	25+27+37+48+101+104+105+109+110+116+118+143+200+202
69+143+202	25+27+37+48+101+104+105+109+110+116+118+143+201+202
69+145+200	25+27+37+48+101+104+105+109+110+116+118+145+190+200
69+145+201	25+27+37+48+101+104+105+109+110+116+118+145+190+201
69+145+202	25+27+37+48+101+104+105+109+110+116+118+145+190+202
69+200+202	25+27+37+48+101+104+105+109+110+116+118+145+200+202
69+201+202	25+27+37+48+101+104+105+109+110+116+118+145+201+202
101+102+104	25+27+37+48+101+104+105+109+110+116+118+190+200+202
101+102+118	25+27+37+48+101+104+105+109+110+116+118+190+201+202
101+102+145	25+27+37+48+101+104+105+109+110+116+143+190+200+202
101+102+200	25+27+37+48+101+104+105+109+110+116+143+190+201+202
101+102+202	25+27+37+48+101+104+105+109+110+116+145+190+200+202
101+104+105	25+27+37+48+101+104+105+109+110+116+145+190+201+202
101+104+118	25+27+37+48+101+104+105+109+110+118+143+190+200+202
101+104+143	25+27+37+48+101+104+105+109+110+118+143+190+201+202
101+104+145	25+27+37+48+101+104+105+109+110+118+145+190+200+202
101+104+200	25+27+37+48+101+104+105+109+110+118+145+190+201+202
101+104+201	25+27+37+48+101+104+109+110+116+118+143+190+200+202
101+104+202	25+27+37+48+101+104+109+110+116+118+143+190+201+202
101+105+118	25+27+37+48+101+104+109+110+116+118+145+190+200+202
101+105+143	25+27+37+48+101+104+109+110+116+118+145+190+201+202
101+105+145	25+27+37+48+101+105+109+110+116+118+143+190+200+202
101+105+200	25+27+37+48+101+105+109+110+116+118+143+190+201+202
101+105+202	25+27+37+48+101+105+109+110+116+118+145+190+200+202
101+107+118	25+27+37+48+101+105+109+110+116+118+145+190+201+202
101+107+143	25+27+37+48+101+107+109+110+116+118+143+190+200+202
101+107+145	25+27+37+48+101+107+109+110+116+118+143+190+201+202
101+107+200	25+27+37+48+101+107+109+110+116+118+145+190+200+202
101+107+201	25+27+37+48+101+107+109+110+116+118+145+190+201+202
101+107+202	25+27+37+48+102+103+104+109+110+116+118+143+190+200
101+109+110	25+27+37+48+102+103+104+109+110+116+118+143+190+201
101+118+143	25+27+37+48+102+103+104+109+110+116+118+143+190+202
101+118+145	25+27+37+48+102+103+104+109+110+116+118+143+200+202
101+118+200	25+27+37+48+102+103+104+109+110+116+118+143+201+202
101+118+201	25+27+37+48+102+103+104+109+110+116+118+145+190+200
101+118+202	25+27+37+48+102+103+104+109+110+116+118+145+190+201
101+143+200	25+27+37+48+102+103+104+109+110+116+118+145+190+202
101+143+201	25+27+37+48+102+103+104+109+110+116+118+145+200+202
101+143+202	25+27+37+48+102+103+104+109+110+116+118+145+201+202
101+145+200	25+27+37+48+102+103+104+109+110+116+118+190+200+202
101+145+201	25+27+37+48+102+103+104+109+110+116+118+190+201+202
101+145+202	25+27+37+48+102+103+104+109+110+116+143+190+200+202
101+200+202	25+27+37+48+102+103+104+109+110+116+143+190+201+202
101+201+202	25+27+37+48+102+103+104+109+110+116+145+190+200+202
102+103+104	25+27+37+48+102+103+104+109+110+116+145+190+201+202
102+103+118	25+27+37+48+102+103+104+109+110+118+143+190+200+202
102+103+143	25+27+37+48+102+103+104+109+110+118+143+190+201+202
102+103+145	25+27+37+48+102+103+104+109+110+118+145+190+200+202
102+103+200	25+27+37+48+102+103+104+109+110+118+145+190+201+202
102+103+201	25+27+37+48+102+103+109+110+116+118+143+190+200+202
102+103+202	25+27+37+48+102+103+109+110+116+118+143+190+201+202
102+104+118	25+27+37+48+102+103+109+110+116+118+145+190+200+202
102+104+145	25+27+37+48+102+103+109+110+116+118+145+190+201+202
102+104+200	25+27+37+48+102+104+109+110+116+118+143+190+200+202
102+104+201	25+27+37+48+102+104+109+110+116+118+143+190+201+202
102+104+202	25+27+37+48+102+104+109+110+116+118+145+190+200+202
102+106+118	25+27+37+48+102+104+109+110+116+118+145+190+201+202
102+106+143	25+27+37+48+102+106+109+110+116+118+143+190+200+202
102+106+145	25+27+37+48+102+106+109+110+116+118+143+190+201+202
102+106+200	25+27+37+48+102+106+109+110+116+118+145+190+200+202
102+106+201	25+27+37+48+102+106+109+110+116+118+145+190+201+202
102+106+202	25+27+37+48+103+104+105+109+110+116+118+143+190+200
102+109+110	25+27+37+48+103+104+105+109+110+116+118+143+190+201
102+118+143	25+27+37+48+103+104+105+109+110+116+118+143+190+202
102+118+145	25+27+37+48+103+104+105+109+110+116+118+143+200+202
102+118+200	25+27+37+48+103+104+105+109+110+116+118+143+201+202
102+118+201	25+27+37+48+103+104+105+109+110+116+118+145+190+200
102+118+202	25+27+37+48+103+104+105+109+110+116+118+145+190+201
102+143+200	25+27+37+48+103+104+105+109+110+116+118+145+190+202
102+143+201	25+27+37+48+103+104+105+109+110+116+118+145+200+202
102+143+202	25+27+37+48+103+104+105+109+110+116+118+145+201+202
102+145+200	25+27+37+48+103+104+105+109+110+116+118+190+200+202
102+145+201	25+27+37+48+103+104+105+109+110+116+118+190+201+202
102+145+202	25+27+37+48+103+104+105+109+110+116+143+190+200+202
102+200+202	25+27+37+48+103+104+105+109+110+116+143+190+201+202
102+201+202	25+27+37+48+103+104+105+109+110+116+145+190+200+202
103+104+105	25+27+37+48+103+104+105+109+110+116+145+190+201+202
103+104+118	25+27+37+48+103+104+105+109+110+118+143+190+200+202
103+104+200	25+27+37+48+103+104+105+109+110+118+143+190+201+202
103+104+201	25+27+37+48+103+104+105+109+110+118+145+190+200+202
103+104+202	25+27+37+48+103+104+105+109+110+118+145+190+201+202
103+105+118	25+27+37+48+103+104+109+110+116+118+143+190+200+202
103+105+143	25+27+37+48+103+104+109+110+116+118+143+190+201+202
103+105+145	25+27+37+48+103+104+109+110+116+118+145+190+200+202
103+105+200	25+27+37+48+103+104+109+110+116+118+145+190+201+202
103+105+201	25+27+37+48+103+105+109+110+116+118+143+190+200+202
103+105+202	25+27+37+48+103+105+109+110+116+118+143+190+201+202
103+107+118	25+27+37+48+103+105+109+110+116+118+145+190+200+202
103+107+143	25+27+37+48+103+105+109+110+116+118+145+190+201+202
103+107+145	25+27+37+48+103+107+109+110+116+118+143+190+200+202
103+107+200	25+27+37+48+103+107+109+110+116+118+143+190+201+202
103+107+201	25+27+37+48+103+107+109+110+116+118+145+190+200+202
103+107+202	25+27+37+48+103+107+109+110+116+118+145+190+201+202
103+109+110	25+27+37+48+104+105+109+110+116+118+143+190+200+202
103+118+143	25+27+37+48+104+105+109+110+116+118+143+190+201+202
103+118+145	25+27+37+48+104+105+109+110+116+118+145+190+200+202
103+118+200	25+27+37+48+104+105+109+110+116+118+145+190+201+202
103+118+201	25+27+37+48+106+107+109+110+116+118+143+190+200+202
103+118+202	25+27+37+48+106+107+109+110+116+118+143+190+201+202
103+143+200	25+27+37+48+106+107+109+110+116+118+145+190+200+202
103+143+201	25+27+37+48+106+107+109+110+116+118+145+190+201+202
103+143+202	25+27+37+68+101+102+104+109+110+116+118+143+190+200
103+145+200	25+27+37+68+101+102+104+109+110+116+118+143+190+201
103+145+201	25+27+37+68+101+102+104+109+110+116+118+143+190+202
103+145+202	25+27+37+68+101+102+104+109+110+116+118+143+200+202
103+200+202	25+27+37+68+101+102+104+109+110+116+118+143+201+202
103+201+202	25+27+37+68+101+102+104+109+110+116+118+145+190+200
104+105+118	25+27+37+68+101+102+104+109+110+116+118+145+190+201
104+105+145	25+27+37+68+101+102+104+109+110+116+118+145+190+202
104+105+200	25+27+37+68+101+102+104+109+110+116+118+145+200+202
104+105+202	25+27+37+68+101+102+104+109+110+116+118+145+201+202
104+109+110	25+27+37+68+101+102+104+109+110+116+118+190+200+202
104+118+143	25+27+37+68+101+102+104+109+110+116+118+190+201+202
104+118+145	25+27+37+68+101+102+104+109+110+116+143+190+200+202
104+118+200	25+27+37+68+101+102+104+109+110+116+143+190+201+202
104+118+201	25+27+37+68+101+102+104+109+110+116+145+190+200+202
104+118+202	25+27+37+68+101+102+104+109+110+116+145+190+201+202
104+143+200	25+27+37+68+101+102+104+109+110+118+143+190+200+202
104+143+201	25+27+37+68+101+102+104+109+110+118+143+190+201+202
104+143+202	25+27+37+68+101+102+104+109+110+118+145+190+200+202
104+145+200	25+27+37+68+101+102+104+109+110+118+145+190+201+202
104+145+201	25+27+37+68+101+102+109+110+116+118+143+190+200+202
104+145+202	25+27+37+68+101+102+109+110+116+118+143+190+201+202
104+200+202	25+27+37+68+101+102+109+110+116+118+145+190+200+202
104+201+202	25+27+37+68+101+102+109+110+116+118+145+190+201+202
105+109+110	25+27+37+68+101+104+105+109+110+116+118+143+190+200
105+118+143	25+27+37+68+101+104+105+109+110+116+118+143+190+201
105+118+145	25+27+37+68+101+104+105+109+110+116+118+143+190+202
105+118+200	25+27+37+68+101+104+105+109+110+116+118+143+200+202
105+118+201	25+27+37+68+101+104+105+109+110+116+118+143+201+202
105+118+202	25+27+37+68+101+104+105+109+110+116+118+145+190+200
105+143+200	25+27+37+68+101+104+105+109+110+116+118+145+190+201
105+143+201	25+27+37+68+101+104+105+109+110+116+118+145+190+202
105+143+202	25+27+37+68+101+104+105+109+110+116+118+145+200+202
105+145+200	25+27+37+68+101+104+105+109+110+116+118+145+201+202
105+145+201	25+27+37+68+101+104+105+109+110+116+118+190+200+202
105+145+202	25+27+37+68+101+104+105+109+110+116+118+190+201+202
105+200+202	25+27+37+68+101+104+105+109+110+116+143+190+200+202
105+201+202	25+27+37+68+101+104+105+109+110+116+143+190+201+202
106+107+118	25+27+37+68+101+104+105+109+110+116+145+190+200+202
106+107+143	25+27+37+68+101+104+105+109+110+116+145+190+201+202
106+107+145	25+27+37+68+101+104+105+109+110+118+143+190+200+202
106+107+200	25+27+37+68+101+104+105+109+110+118+143+190+201+202
106+107+201	25+27+37+68+101+104+105+109+110+118+145+190+200+202
106+107+202	25+27+37+68+101+104+105+109+110+118+145+190+201+202
106+109+110	25+27+37+68+101+104+109+110+116+118+143+190+200+202
106+118+143	25+27+37+68+101+104+109+110+116+118+143+190+201+202
106+118+145	25+27+37+68+101+104+109+110+116+118+145+190+200+202
106+118+200	25+27+37+68+101+104+109+110+116+118+145+190+201+202
106+118+201	25+27+37+68+101+105+109+110+116+118+143+190+200+202
106+118+202	25+27+37+68+101+105+109+110+116+118+143+190+201+202
106+143+200	25+27+37+68+101+105+109+110+116+118+145+190+200+202
106+143+201	25+27+37+68+101+105+109+110+116+118+145+190+201+202
106+143+202	25+27+37+68+101+107+109+110+116+118+143+190+200+202
106+145+200	25+27+37+68+101+107+109+110+116+118+143+190+201+202
106+145+201	25+27+37+68+101+107+109+110+116+118+145+190+200+202
106+145+202	25+27+37+68+101+107+109+110+116+118+145+190+201+202
106+200+202	25+27+37+68+102+103+104+109+110+116+118+143+190+200
106+201+202	25+27+37+68+102+103+104+109+110+116+118+143+190+201
107+109+110	25+27+37+68+102+103+104+109+110+116+118+143+190+202
107+118+143	25+27+37+68+102+103+104+109+110+116+118+143+200+202
107+118+145	25+27+37+68+102+103+104+109+110+116+118+143+201+202
107+118+200	25+27+37+68+102+103+104+109+110+116+118+145+190+200
107+118+201	25+27+37+68+102+103+104+109+110+116+118+145+190+201
107+118+202	25+27+37+68+102+103+104+109+110+116+118+145+190+202
107+143+200	25+27+37+68+102+103+104+109+110+116+118+145+200+202
107+143+201	25+27+37+68+102+103+104+109+110+116+118+145+201+202
107+143+202	25+27+37+68+102+103+104+109+110+116+118+190+200+202
107+145+200	25+27+37+68+102+103+104+109+110+116+118+190+201+202
107+145+201	25+27+37+68+102+103+104+109+110+116+143+190+200+202
107+145+202	25+27+37+68+102+103+104+109+110+116+143+190+201+202
107+200+202	25+27+37+68+102+103+104+109+110+116+145+190+200+202
107+201+202	25+27+37+68+102+103+104+109+110+116+145+190+201+202
109+110+118	25+27+37+68+102+103+104+109+110+118+143+190+200+202
109+110+143	25+27+37+68+102+103+104+109+110+118+143+190+201+202
109+110+145	25+27+37+68+102+103+104+109+110+118+145+190+200+202
109+110+200	25+27+37+68+102+103+104+109+110+118+145+190+201+202
109+110+201	25+27+37+68+102+103+109+110+116+118+143+190+200+202
109+110+202	25+27+37+68+102+103+109+110+116+118+143+190+201+202
118+143+200	25+27+37+68+102+103+109+110+116+118+145+190+200+202
118+143+201	25+27+37+68+102+103+109+110+116+118+145+190+201+202
118+143+202	25+27+37+68+102+104+109+110+116+118+143+190+200+202
118+145+200	25+27+37+68+102+104+109+110+116+118+143+190+201+202
118+145+201	25+27+37+68+102+104+109+110+116+118+145+190+200+202
118+145+202	25+27+37+68+102+104+109+110+116+118+145+190+201+202
118+200+202	25+27+37+68+102+106+109+110+116+118+143+190+200+202
118+201+202	25+27+37+68+102+106+109+110+116+118+143+190+201+202
143+200+202	25+27+37+68+102+106+109+110+116+118+145+190+200+202
143+201+202	25+27+37+68+102+106+109+110+116+118+145+190+201+202
145+200+202	25+27+37+68+103+104+105+109+110+116+118+143+190+200
145+201+202	25+27+37+68+103+104+105+109+110+116+118+143+190+201
5+12+17+48	25+27+37+68+103+104+105+109+110+116+118+143+190+202
5+12+17+68	25+27+37+68+103+104+105+109+110+116+118+143+200+202
5+12+17+69	25+27+37+68+103+104+105+109+110+116+118+143+201+202
5+12+17+101	25+27+37+68+103+104+105+109+110+116+118+145+190+200
5+12+17+102	25+27+37+68+103+104+105+109+110+116+118+145+190+201
5+12+17+103	25+27+37+68+103+104+105+109+110+116+118+145+190+202
5+12+17+104	25+27+37+68+103+104+105+109+110+116+118+145+200+202
5+12+17+105	25+27+37+68+103+104+105+109+110+116+118+145+201+202
5+12+17+106	25+27+37+68+103+104+105+109+110+116+118+190+200+202
5+12+17+107	25+27+37+68+103+104+105+109+110+116+118+190+201+202
5+12+17+200	25+27+37+68+103+104+105+109+110+116+143+190+200+202
5+12+17+201	25+27+37+68+103+104+105+109+110+116+143+190+201+202
5+12+17+202	25+27+37+68+103+104+105+109+110+116+145+190+200+202
5+12+25+26	25+27+37+68+103+104+105+109+110+116+145+190+201+202
5+12+25+27	25+27+37+68+103+104+105+109+110+118+143+190+200+202
5+12+25+48	25+27+37+68+103+104+105+109+110+118+143+190+201+202
5+12+25+68	25+27+37+68+103+104+105+109+110+118+145+190+200+202
5+12+25+69	25+27+37+68+103+104+105+109+110+118+145+190+201+202
5+12+25+101	25+27+37+68+103+104+109+110+116+118+143+190+200+202
5+12+25+102	25+27+37+68+103+104+109+110+116+118+143+190+201+202
5+12+25+103	25+27+37+68+103+104+109+110+116+118+145+190+200+202
5+12+25+104	25+27+37+68+103+104+109+110+116+118+145+190+201+202
5+12+25+105	25+27+37+68+103+105+109+110+116+118+143+190+200+202
5+12+25+106	25+27+37+68+103+105+109+110+116+118+143+190+201+202
5+12+25+107	25+27+37+68+103+105+109+110+116+118+145+190+200+202
5+12+25+116	25+27+37+68+103+105+109+110+116+118+145+190+201+202
5+12+25+200	25+27+37+68+103+107+109+110+116+118+143+190+200+202
5+12+25+201	25+27+37+68+103+107+109+110+116+118+143+190+201+202
5+12+25+202	25+27+37+68+103+107+109+110+116+118+145+190+200+202
5+12+26+48	25+27+37+68+103+107+109+110+116+118+145+190+201+202
5+12+26+68	25+27+37+68+104+105+109+110+116+118+143+190+200+202
5+12+26+69	25+27+37+68+104+105+109+110+116+118+143+190+201+202
5+12+26+101	25+27+37+68+104+105+109+110+116+118+145+190+200+202
5+12+26+102	25+27+37+68+104+105+109+110+116+118+145+190+201+202
5+12+26+103	25+27+37+68+106+107+109+110+116+118+143+190+200+202
5+12+26+104	25+27+37+68+106+107+109+110+116+118+143+190+201+202
5+12+26+105	25+27+37+68+106+107+109+110+116+118+145+190+200+202
5+12+26+106	25+27+37+68+106+107+109+110+116+118+145+190+201+202
5+12+26+107	25+27+37+69+101+102+104+109+110+116+118+143+190+200
5+12+26+200	25+27+37+69+101+102+104+109+110+116+118+143+190+201
5+12+26+201	25+27+37+69+101+102+104+109+110+116+118+143+190+202
5+12+26+202	25+27+37+69+101+102+104+109+110+116+118+143+200+202
5+12+48+68	25+27+37+69+101+102+104+109+110+116+118+143+201+202
5+12+48+69	25+27+37+69+101+102+104+109+110+116+118+145+190+200
5+12+48+101	25+27+37+69+101+102+104+109+110+116+118+145+190+201
5+12+48+102	25+27+37+69+101+102+104+109+110+116+118+145+190+202
5+12+48+103	25+27+37+69+101+102+104+109+110+116+118+145+200+202
5+12+48+104	25+27+37+69+101+102+104+109+110+116+118+145+201+202
5+12+48+105	25+27+37+69+101+102+104+109+110+116+118+190+200+202
5+12+48+106	25+27+37+69+101+102+104+109+110+116+118+190+201+202
5+12+48+107	25+27+37+69+101+102+104+109+110+116+143+190+200+202
5+12+48+200	25+27+37+69+101+102+104+109+110+116+143+190+201+202
5+12+48+201	25+27+37+69+101+102+104+109+110+116+145+190+200+202
5+12+48+202	25+27+37+69+101+102+104+109+110+116+145+190+201+202
5+12+68+101	25+27+37+69+101+102+104+109+110+118+143+190+200+202
5+12+68+102	25+27+37+69+101+102+104+109+110+118+143+190+201+202
5+12+68+103	25+27+37+69+101+102+104+109+110+118+145+190+200+202
5+12+68+105	25+27+37+69+101+102+104+109+110+118+145+190+201+202
5+12+68+106	25+27+37+69+101+102+109+110+116+118+143+190+200+202
5+12+68+107	25+27+37+69+101+102+109+110+116+118+143+190+201+202
5+12+68+200	25+27+37+69+101+102+109+110+116+118+145+190+200+202
5+12+68+201	25+27+37+69+101+102+109+110+116+118+145+190+201+202
5+12+68+202	25+27+37+69+101+104+105+109+110+116+118+143+190+200
5+12+69+101	25+27+37+69+101+104+105+109+110+116+118+143+190+201
5+12+69+102	25+27+37+69+101+104+105+109+110+116+118+143+190+202
5+12+69+103	25+27+37+69+101+104+105+109+110+116+118+143+200+202
5+12+69+104	25+27+37+69+101+104+105+109+110+116+118+143+201+202
5+12+69+105	25+27+37+69+101+104+105+109+110+116+118+145+190+200
5+12+69+106	25+27+37+69+101+104+105+109+110+116+118+145+190+201
5+12+69+200	25+27+37+69+101+104+105+109+110+116+118+145+190+202
5+12+69+201	25+27+37+69+101+104+105+109+110+116+118+145+200+202
5+12+69+202	25+27+37+69+101+104+105+109+110+116+118+145+201+202
5+12+101+102	25+27+37+69+101+104+105+109+110+116+118+190+200+202
5+12+101+104	25+27+37+69+101+104+105+109+110+116+118+190+201+202
5+12+101+105	25+27+37+69+101+104+105+109+110+116+143+190+200+202
5+12+101+107	25+27+37+69+101+104+105+109+110+116+143+190+201+202
5+12+101+200	25+27+37+69+101+104+105+109+110+116+145+190+200+202
5+12+101+201	25+27+37+69+101+104+105+109+110+116+145+190+201+202
5+12+101+202	25+27+37+69+101+104+105+109+110+118+143+190+200+202
5+12+102+103	25+27+37+69+101+104+105+109+110+118+143+190+201+202
5+12+102+104	25+27+37+69+101+104+105+109+110+118+145+190+200+202
5+12+102+106	25+27+37+69+101+104+105+109+110+118+145+190+201+202
5+12+102+200	25+27+37+69+101+104+109+110+116+118+143+190+200+202
5+12+102+201	25+27+37+69+101+104+109+110+116+118+143+190+201+202
5+12+102+202	25+27+37+69+101+104+109+110+116+118+145+190+200+202
5+12+103+104	25+27+37+69+101+104+109+110+116+118+145+190+201+202
5+12+103+105	25+27+37+69+101+105+109+110+116+118+143+190+200+202
5+12+103+107	25+27+37+69+101+105+109+110+116+118+143+190+201+202
5+12+103+200	25+27+37+69+101+105+109+110+116+118+145+190+200+202
5+12+103+201	25+27+37+69+101+105+109+110+116+118+145+190+201+202
5+12+103+202	25+27+37+69+101+107+109+110+116+118+143+190+200+202
5+12+104+105	25+27+37+69+101+107+109+110+116+118+143+190+201+202
5+12+104+200	25+27+37+69+101+107+109+110+116+118+145+190+200+202
5+12+104+201	25+27+37+69+101+107+109+110+116+118+145+190+201+202
5+12+105+200	25+27+37+69+102+103+104+109+110+116+118+143+190+200
5+12+105+201	25+27+37+69+102+103+104+109+110+116+118+143+190+201
5+12+105+202	25+27+37+69+102+103+104+109+110+116+118+143+190+202
5+12+106+107	25+27+37+69+102+103+104+109+110+116+118+143+200+202
5+12+106+200	25+27+37+69+102+103+104+109+110+116+118+143+201+202
5+12+106+201	25+27+37+69+102+103+104+109+110+116+118+145+190+200
5+12+106+202	25+27+37+69+102+103+104+109+110+116+118+145+190+201
5+12+107+200	25+27+37+69+102+103+104+109+110+116+118+145+190+202
5+12+107+201	25+27+37+69+102+103+104+109+110+116+118+145+200+202
5+12+107+202	25+27+37+69+102+103+104+109+110+116+118+145+201+202
5+12+109+110	25+27+37+69+102+103+104+109+110+116+118+190+200+202
5+12+200+202	25+27+37+69+102+103+104+109+110+116+118+190+201+202
5+12+201+202	25+27+37+69+102+103+104+109+110+116+143+190+200+202
5+17+48+68	25+27+37+69+102+103+104+109+110+116+143+190+201+202
5+17+48+69	25+27+37+69+102+103+104+109+110+116+145+190+200+202
5+17+48+101	25+27+37+69+102+103+104+109+110+116+145+190+201+202
5+17+48+102	25+27+37+69+102+103+104+109+110+118+143+190+200+202
5+17+48+103	25+27+37+69+102+103+104+109+110+118+143+190+201+202
5+17+48+104	25+27+37+69+102+103+104+109+110+118+145+190+200+202
5+17+48+105	25+27+37+69+102+103+104+109+110+118+145+190+201+202
5+17+48+106	25+27+37+69+102+103+109+110+116+118+143+190+200+202
5+17+48+107	25+27+37+69+102+103+109+110+116+118+143+190+201+202
5+17+48+118	25+27+37+69+102+103+109+110+116+118+145+190+200+202
5+17+48+200	25+27+37+69+102+103+109+110+116+118+145+190+201+202
5+17+48+201	25+27+37+69+102+104+109+110+116+118+143+190+200+202
5+17+48+202	25+27+37+69+102+104+109+110+116+118+143+190+201+202
5+17+68+101	25+27+37+69+102+104+109+110+116+118+145+190+200+202
5+17+68+102	25+27+37+69+102+104+109+110+116+118+145+190+201+202
5+17+68+103	25+27+37+69+102+106+109+110+116+118+143+190+200+202
5+17+68+104	25+27+37+69+102+106+109+110+116+118+143+190+201+202
5+17+68+105	25+27+37+69+102+106+109+110+116+118+145+190+200+202
5+17+68+106	25+27+37+69+102+106+109+110+116+118+145+190+201+202
5+17+68+107	25+27+37+69+103+104+105+109+110+116+118+143+190+200
5+17+68+118	25+27+37+69+103+104+105+109+110+116+118+143+190+201
5+17+68+200	25+27+37+69+103+104+105+109+110+116+118+143+190+202
5+17+68+201	25+27+37+69+103+104+105+109+110+116+118+143+200+202
5+17+68+202	25+27+37+69+103+104+105+109+110+116+118+143+201+202
5+17+69+101	25+27+37+69+103+104+105+109+110+116+118+145+190+200
5+17+69+102	25+27+37+69+103+104+105+109+110+116+118+145+190+201
5+17+69+103	25+27+37+69+103+104+105+109+110+116+118+145+190+202
5+17+69+104	25+27+37+69+103+104+105+109+110+116+118+145+200+202
5+17+69+105	25+27+37+69+103+104+105+109+110+116+118+145+201+202
5+17+69+106	25+27+37+69+103+104+105+109+110+116+118+190+200+202
5+17+69+107	25+27+37+69+103+104+105+109+110+116+118+190+201+202
5+17+69+118	25+27+37+69+103+104+105+109+110+116+143+190+200+202
5+17+69+200	25+27+37+69+103+104+105+109+110+116+143+190+201+202
5+17+69+201	25+27+37+69+103+104+105+109+110+116+145+190+200+202
5+17+69+202	25+27+37+69+103+104+105+109+110+116+145+190+201+202
5+17+101+102	25+27+37+69+103+104+105+109+110+118+143+190+200+202
5+17+101+104	25+27+37+69+103+104+105+109+110+118+143+190+201+202
5+17+101+105	25+27+37+69+103+104+105+109+110+118+145+190+200+202
5+17+101+107	25+27+37+69+103+104+105+109+110+118+145+190+201+202
5+17+101+118	25+27+37+69+103+104+109+110+116+118+143+190+200+202
5+17+101+200	25+27+37+69+103+104+109+110+116+118+143+190+201+202
5+17+101+201	25+27+37+69+103+104+109+110+116+118+145+190+200+202
5+17+101+202	25+27+37+69+103+104+109+110+116+118+145+190+201+202
5+17+102+103	25+27+37+69+103+105+109+110+116+118+143+190+200+202
5+17+102+104	25+27+37+69+103+105+109+110+116+118+143+190+201+202
5+17+102+106	25+27+37+69+103+105+109+110+116+118+145+190+200+202
5+17+102+118	25+27+37+69+103+105+109+110+116+118+145+190+201+202
5+17+102+200	25+27+37+69+103+107+109+110+116+118+143+190+200+202
5+17+102+201	25+27+37+69+103+107+109+110+116+118+143+190+201+202
5+17+102+202	25+27+37+69+103+107+109+110+116+118+145+190+200+202
5+17+103+104	25+27+37+69+103+107+109+110+116+118+145+190+201+202
5+17+103+105	25+27+37+69+104+105+109+110+116+118+143+190+200+202
5+17+103+107	25+27+37+69+104+105+109+110+116+118+143+190+201+202
5+17+103+118	25+27+37+69+104+105+109+110+116+118+145+190+200+202
5+17+103+200	25+27+37+69+104+105+109+110+116+118+145+190+201+202
5+17+103+201	25+27+37+69+106+107+109+110+116+118+143+190+200+202
5+17+103+202	25+27+37+69+106+107+109+110+116+118+143+190+201+202
5+17+104+105	25+27+37+69+106+107+109+110+116+118+145+190+200+202
5+17+104+118	25+27+37+69+106+107+109+110+116+118+145+190+201+202
5+17+104+200	25+27+37+101+102+104+109+110+116+118+143+190+200+202
5+17+104+201	25+27+37+101+102+104+109+110+116+118+143+190+201+202
5+17+104+202	25+27+37+101+102+104+109+110+116+118+145+190+200+202
5+17+105+118	25+27+37+101+102+104+109+110+116+118+145+190+201+202
5+17+105+200	25+27+37+101+104+105+109+110+116+118+143+190+200+202
5+17+105+201	25+27+37+101+104+105+109+110+116+118+143+190+201+202
5+17+105+202	25+27+37+101+104+105+109+110+116+118+145+190+200+202
5+17+106+107	25+27+37+101+104+105+109+110+116+118+145+190+201+202
5+17+106+118	25+27+37+102+103+104+109+110+116+118+143+190+200+202
5+17+106+200	25+27+37+102+103+104+109+110+116+118+143+190+201+202
5+17+106+201	25+27+37+102+103+104+109+110+116+118+145+190+200+202
5+17+106+202	25+27+37+102+103+104+109+110+116+118+145+190+201+202
5+17+107+118	25+27+37+103+104+105+109+110+116+118+143+190+200+202
5+17+107+200	25+27+37+103+104+105+109+110+116+118+143+190+201+202
5+17+107+201	25+27+37+103+104+105+109+110+116+118+145+190+200+202
5+17+107+202	25+27+37+103+104+105+109+110+116+118+145+190+201+202
5+17+109+110	25+27+47+48+68+101+102+104+109+110+116+118+137+190
5+17+118+200	25+27+47+48+68+101+102+104+109+110+116+118+137+200
5+17+118+201	25+27+47+48+68+101+102+104+109+110+116+118+137+201
5+17+118+202	25+27+47+48+68+101+102+104+109+110+116+118+137+202
5+17+200+202	25+27+47+48+68+101+102+104+109+110+116+118+190+200
5+17+201+202	25+27+47+48+68+101+102+104+109+110+116+118+190+201
5+19+25+26	25+27+47+48+68+101+102+104+109+110+116+118+190+202
5+19+25+27	25+27+47+48+68+101+102+104+109+110+116+118+200+202
5+25+26+37	25+27+47+48+68+101+102+104+109+110+116+118+201+202
5+25+26+48	25+27+47+48+68+101+102+104+109+110+116+137+190+200
5+25+26+68	25+27+47+48+68+101+102+104+109+110+116+137+190+201
5+25+26+69	25+27+47+48+68+101+102+104+109+110+116+137+190+202
5+25+26+101	25+27+47+48+68+101+102+104+109+110+116+137+200+202
5+25+26+102	25+27+47+48+68+101+102+104+109+110+116+137+201+202
5+25+26+103	25+27+47+48+68+101+102+104+109+110+116+190+200+202
5+25+26+104	25+27+47+48+68+101+102+104+109+110+116+190+201+202
5+25+26+105	25+27+47+48+68+101+102+104+109+110+118+137+190+200
5+25+26+106	25+27+47+48+68+101+102+104+109+110+118+137+190+201
5+25+26+107	25+27+47+48+68+101+102+104+109+110+118+137+190+202
5+25+26+116	25+27+47+48+68+101+102+104+109+110+118+137+200+202
5+25+26+118	25+27+47+48+68+101+102+104+109+110+118+137+201+202
5+25+26+137	25+27+47+48+68+101+102+104+109+110+118+190+200+202
5+25+26+190	25+27+47+48+68+101+102+104+109+110+118+190+201+202
5+25+26+200	25+27+47+48+68+101+102+104+109+110+137+190+200+202
5+25+26+201	25+27+47+48+68+101+102+104+109+110+137+190+201+202
5+25+26+202	25+27+47+48+68+101+102+104+116+118+137+190+200+202
5+25+27+37	25+27+47+48+68+101+102+104+116+118+137+190+201+202
5+25+27+48	25+27+47+48+68+101+102+109+110+116+118+137+190+200
5+25+27+68	25+27+47+48+68+101+102+109+110+116+118+137+190+201
5+25+27+69	25+27+47+48+68+101+102+109+110+116+118+137+190+202
5+25+27+101	25+27+47+48+68+101+102+109+110+116+118+137+200+202
5+25+27+102	25+27+47+48+68+101+102+109+110+116+118+137+201+202
5+25+27+103	25+27+47+48+68+101+102+109+110+116+118+190+200+202
5+25+27+104	25+27+47+48+68+101+102+109+110+116+118+190+201+202
5+25+27+105	25+27+47+48+68+101+102+109+110+116+137+190+200+202
5+25+27+106	25+27+47+48+68+101+102+109+110+116+137+190+201+202
5+25+27+107	25+27+47+48+68+101+102+109+110+118+137+190+200+202
5+25+27+116	25+27+47+48+68+101+102+109+110+118+137+190+201+202
5+25+27+118	25+27+47+48+68+101+104+105+109+110+116+118+137+190
5+25+27+137	25+27+47+48+68+101+104+105+109+110+116+118+137+200
5+25+27+190	25+27+47+48+68+101+104+105+109+110+116+118+137+201
5+25+27+200	25+27+47+48+68+101+104+105+109+110+116+118+137+202
5+25+27+201	25+27+47+48+68+101+104+105+109+110+116+118+190+200
5+25+27+202	25+27+47+48+68+101+104+105+109+110+116+118+190+201
5+25+48+68	25+27+47+48+68+101+104+105+109+110+116+118+190+202
5+25+48+69	25+27+47+48+68+101+104+105+109+110+116+118+200+202
5+25+48+101	25+27+47+48+68+101+104+105+109+110+116+118+201+202
5+25+48+102	25+27+47+48+68+101+104+105+109+110+116+137+190+200
5+25+48+103	25+27+47+48+68+101+104+105+109+110+116+137+190+201
5+25+48+104	25+27+47+48+68+101+104+105+109+110+116+137+190+202
5+25+48+105	25+27+47+48+68+101+104+105+109+110+116+137+200+202
5+25+48+106	25+27+47+48+68+101+104+105+109+110+116+137+201+202
5+25+48+107	25+27+47+48+68+101+104+105+109+110+116+190+200+202
5+25+48+116	25+27+47+48+68+101+104+105+109+110+116+190+201+202
5+25+48+118	25+27+47+48+68+101+104+105+109+110+118+137+190+200
5+25+48+200	25+27+47+48+68+101+104+105+109+110+118+137+190+201
5+25+48+201	25+27+47+48+68+101+104+105+109+110+118+137+190+202
5+25+48+202	25+27+47+48+68+101+104+105+109+110+118+137+200+202
5+25+68+101	25+27+47+48+68+101+104+105+109+110+118+137+201+202
5+25+68+102	25+27+47+48+68+101+104+105+109+110+118+190+200+202
5+25+68+103	25+27+47+48+68+101+104+105+109+110+118+190+201+202
5+25+68+104	25+27+47+48+68+101+104+105+109+110+137+190+200+202
5+25+68+105	25+27+47+48+68+101+104+105+109+110+137+190+201+202
5+25+68+106	25+27+47+48+68+101+104+105+116+118+137+190+200+202
5+25+68+107	25+27+47+48+68+101+104+105+116+118+137+190+201+202
5+25+68+116	25+27+47+48+68+101+104+109+110+116+118+137+190+200
5+25+68+118	25+27+47+48+68+101+104+109+110+116+118+137+190+201
5+25+68+200	25+27+47+48+68+101+104+109+110+116+118+137+190+202
5+25+68+201	25+27+47+48+68+101+104+109+110+116+118+137+200+202
5+25+68+202	25+27+47+48+68+101+104+109+110+116+118+137+201+202
5+25+69+101	25+27+47+48+68+101+104+109+110+116+118+190+200+202
5+25+69+102	25+27+47+48+68+101+104+109+110+116+118+190+201+202
5+25+69+103	25+27+47+48+68+101+104+109+110+116+137+190+200+202
5+25+69+104	25+27+47+48+68+101+104+109+110+116+137+190+201+202
5+25+69+105	25+27+47+48+68+101+104+109+110+118+137+190+200+202
5+25+69+106	25+27+47+48+68+101+104+109+110+118+137+190+201+202
5+25+69+107	25+27+47+48+68+101+105+109+110+116+118+137+190+200
5+25+69+116	25+27+47+48+68+101+105+109+110+116+118+137+190+201
5+25+69+118	25+27+47+48+68+101+105+109+110+116+118+137+190+202
5+25+69+200	25+27+47+48+68+101+105+109+110+116+118+137+200+202
5+25+69+201	25+27+47+48+68+101+105+109+110+116+118+137+201+202
5+25+69+202	25+27+47+48+68+101+105+109+110+116+118+190+200+202
5+25+101+102	25+27+47+48+68+101+105+109+110+116+118+190+201+202
5+25+101+104	25+27+47+48+68+101+105+109+110+116+137+190+200+202
5+25+101+105	25+27+47+48+68+101+105+109+110+116+137+190+201+202
5+25+101+107	25+27+47+48+68+101+105+109+110+118+137+190+200+202
5+25+101+116	25+27+47+48+68+101+105+109+110+118+137+190+201+202
5+25+101+118	25+27+47+48+68+101+107+109+110+116+118+137+190+200
5+25+101+200	25+27+47+48+68+101+107+109+110+116+118+137+190+201
5+25+101+201	25+27+47+48+68+101+107+109+110+116+118+137+190+202
5+25+101+202	25+27+47+48+68+101+107+109+110+116+118+137+200+202
5+25+102+103	25+27+47+48+68+101+107+109+110+116+118+137+201+202
5+25+102+104	25+27+47+48+68+101+107+109+110+116+118+190+200+202
5+25+102+106	25+27+47+48+68+101+107+109+110+116+118+190+201+202
5+25+102+116	25+27+47+48+68+101+107+109+110+116+137+190+200+202
5+25+102+118	25+27+47+48+68+101+107+109+110+116+137+190+201+202
5+25+102+200	25+27+47+48+68+101+107+109+110+118+137+190+200+202
5+25+102+201	25+27+47+48+68+101+107+109+110+118+137+190+201+202
5+25+102+202	25+27+47+48+68+101+109+110+116+118+137+190+200+202
5+25+103+104	25+27+47+48+68+101+109+110+116+118+137+190+201+202
5+25+103+105	25+27+47+48+68+102+103+104+109+110+116+118+137+190
5+25+103+107	25+27+47+48+68+102+103+104+109+110+116+118+137+200
5+25+103+116	25+27+47+48+68+102+103+104+109+110+116+118+137+201
5+25+103+118	25+27+47+48+68+102+103+104+109+110+116+118+137+202
5+25+103+200	25+27+47+48+68+102+103+104+109+110+116+118+190+200
5+25+103+201	25+27+47+48+68+102+103+104+109+110+116+118+190+201
5+25+103+202	25+27+47+48+68+102+103+104+109+110+116+118+190+202
5+25+104+105	25+27+47+48+68+102+103+104+109+110+116+118+200+202
5+25+104+116	25+27+47+48+68+102+103+104+109+110+116+118+201+202
5+25+104+118	25+27+47+48+68+102+103+104+109+110+116+137+190+200
5+25+104+200	25+27+47+48+68+102+103+104+109+110+116+137+190+201
5+25+104+201	25+27+47+48+68+102+103+104+109+110+116+137+190+202
5+25+104+202	25+27+47+48+68+102+103+104+109+110+116+137+200+202
5+25+105+116	25+27+47+48+68+102+103+104+109+110+116+137+201+202
5+25+105+118	25+27+47+48+68+102+103+104+109+110+116+190+200+202
5+25+105+200	25+27+47+48+68+102+103+104+109+110+116+190+201+202
5+25+105+201	25+27+47+48+68+102+103+104+109+110+118+137+190+200
5+25+105+202	25+27+47+48+68+102+103+104+109+110+118+137+190+201
5+25+106+107	25+27+47+48+68+102+103+104+109+110+118+137+190+202
5+25+106+116	25+27+47+48+68+102+103+104+109+110+118+137+200+202
5+25+106+118	25+27+47+48+68+102+103+104+109+110+118+137+201+202
5+25+106+200	25+27+47+48+68+102+103+104+109+110+118+190+200+202
5+25+106+201	25+27+47+48+68+102+103+104+109+110+118+190+201+202
5+25+106+202	25+27+47+48+68+102+103+104+109+110+137+190+200+202
5+25+107+116	25+27+47+48+68+102+103+104+109+110+137+190+201+202
5+25+107+118	25+27+47+48+68+102+103+104+116+118+137+190+200+202
5+25+107+200	25+27+47+48+68+102+103+104+116+118+137+190+201+202
5+25+107+201	25+27+47+48+68+102+103+109+110+116+118+137+190+200
5+25+107+202	25+27+47+48+68+102+103+109+110+116+118+137+190+201
5+25+109+110	25+27+47+48+68+102+103+109+110+116+118+137+190+202
5+25+116+118	25+27+47+48+68+102+103+109+110+116+118+137+200+202
5+25+116+200	25+27+47+48+68+102+103+109+110+116+118+137+201+202
5+25+116+201	25+27+47+48+68+102+103+109+110+116+118+190+200+202
5+25+116+202	25+27+47+48+68+102+103+109+110+116+118+190+201+202
5+25+118+200	25+27+47+48+68+102+103+109+110+116+137+190+200+202
5+25+118+201	25+27+47+48+68+102+103+109+110+116+137+190+201+202
5+25+118+202	25+27+47+48+68+102+103+109+110+118+137+190+200+202
5+25+200+202	25+27+47+48+68+102+103+109+110+118+137+190+201+202
5+25+201+202	25+27+47+48+68+102+104+109+110+116+118+137+190+200
5+26+48+68	25+27+47+48+68+102+104+109+110+116+118+137+190+201
5+26+48+69	25+27+47+48+68+102+104+109+110+116+118+137+190+202
5+26+48+101	25+27+47+48+68+102+104+109+110+116+118+137+200+202
5+26+48+102	25+27+47+48+68+102+104+109+110+116+118+137+201+202
5+26+48+103	25+27+47+48+68+102+104+109+110+116+118+190+200+202
5+26+48+104	25+27+47+48+68+102+104+109+110+116+118+190+201+202
5+26+48+105	25+27+47+48+68+102+104+109+110+116+137+190+200+202
5+26+48+106	25+27+47+48+68+102+104+109+110+116+137+190+201+202
5+26+48+107	25+27+47+48+68+102+104+109+110+118+137+190+200+202
5+26+48+118	25+27+47+48+68+102+104+109+110+118+137+190+201+202
5+26+48+200	25+27+47+48+68+102+106+109+110+116+118+137+190+200
5+26+48+201	25+27+47+48+68+102+106+109+110+116+118+137+190+201
5+26+48+202	25+27+47+48+68+102+106+109+110+116+118+137+190+202
5+26+68+101	25+27+47+48+68+102+106+109+110+116+118+137+200+202
5+26+68+102	25+27+47+48+68+102+106+109+110+116+118+137+201+202
5+26+68+103	25+27+47+48+68+102+106+109+110+116+118+190+200+202
5+26+68+104	25+27+47+48+68+102+106+109+110+116+118+190+201+202
5+26+68+105	25+27+47+48+68+102+106+109+110+116+137+190+200+202
5+26+68+106	25+27+47+48+68+102+106+109+110+116+137+190+201+202
5+26+68+107	25+27+47+48+68+102+106+109+110+118+137+190+200+202
5+26+68+118	25+27+47+48+68+102+106+109+110+118+137+190+201+202
5+26+68+200	25+27+47+48+68+102+109+110+116+118+137+190+200+202
5+26+68+201	25+27+47+48+68+102+109+110+116+118+137+190+201+202
5+26+68+202	25+27+47+48+68+103+104+105+109+110+116+118+137+190
5+26+69+101	25+27+47+48+68+103+104+105+109+110+116+118+137+200
5+26+69+102	25+27+47+48+68+103+104+105+109+110+116+118+137+201
5+26+69+103	25+27+47+48+68+103+104+105+109+110+116+118+137+202
5+26+69+104	25+27+47+48+68+103+104+105+109+110+116+118+190+200
5+26+69+105	25+27+47+48+68+103+104+105+109+110+116+118+190+201
5+26+69+106	25+27+47+48+68+103+104+105+109+110+116+118+190+202
5+26+69+107	25+27+47+48+68+103+104+105+109+110+116+118+200+202
5+26+69+118	25+27+47+48+68+103+104+105+109+110+116+118+201+202
5+26+69+200	25+27+47+48+68+103+104+105+109+110+116+137+190+200
5+26+69+201	25+27+47+48+68+103+104+105+109+110+116+137+190+201
5+26+69+202	25+27+47+48+68+103+104+105+109+110+116+137+190+202
5+26+101+102	25+27+47+48+68+103+104+105+109+110+116+137+200+202
5+26+101+104	25+27+47+48+68+103+104+105+109+110+116+137+201+202
5+26+101+105	25+27+47+48+68+103+104+105+109+110+116+190+200+202
5+26+101+107	25+27+47+48+68+103+104+105+109+110+116+190+201+202
5+26+101+118	25+27+47+48+68+103+104+105+109+110+118+137+190+200
5+26+101+200	25+27+47+48+68+103+104+105+109+110+118+137+190+201
5+26+101+201	25+27+47+48+68+103+104+105+109+110+118+137+190+202
5+26+101+202	25+27+47+48+68+103+104+105+109+110+118+137+200+202
5+26+102+103	25+27+47+48+68+103+104+105+109+110+118+137+201+202
5+26+102+104	25+27+47+48+68+103+104+105+109+110+118+190+200+202
5+26+102+106	25+27+47+48+68+103+104+105+109+110+118+190+201+202
5+26+102+118	25+27+47+48+68+103+104+105+109+110+137+190+200+202
5+26+102+200	25+27+47+48+68+103+104+105+109+110+137+190+201+202
5+26+102+201	25+27+47+48+68+103+104+105+116+118+137+190+200+202
5+26+102+202	25+27+47+48+68+103+104+105+116+118+137+190+201+202
5+26+103+104	25+27+47+48+68+103+104+109+110+116+118+137+190+200
5+26+103+105	25+27+47+48+68+103+104+109+110+116+118+137+190+201
5+26+103+107	25+27+47+48+68+103+104+109+110+116+118+137+190+202
5+26+103+118	25+27+47+48+68+103+104+109+110+116+118+137+200+202
5+26+103+200	25+27+47+48+68+103+104+109+110+116+118+137+201+202
5+26+103+201	25+27+47+48+68+103+104+109+110+116+118+190+200+202
5+26+103+202	25+27+47+48+68+103+104+109+110+116+118+190+201+202
5+26+104+105	25+27+47+48+68+103+104+109+110+116+137+190+200+202
5+26+104+118	25+27+47+48+68+103+104+109+110+116+137+190+201+202
5+26+104+200	25+27+47+48+68+103+104+109+110+118+137+190+200+202
5+26+104+201	25+27+47+48+68+103+104+109+110+118+137+190+201+202
5+26+104+202	25+27+47+48+68+103+105+109+110+116+118+137+190+200
5+26+105+118	25+27+47+48+68+103+105+109+110+116+118+137+190+201
5+26+105+200	25+27+47+48+68+103+105+109+110+116+118+137+190+202
5+26+105+201	25+27+47+48+68+103+105+109+110+116+118+137+200+202
5+26+105+202	25+27+47+48+68+103+105+109+110+116+118+137+201+202
5+26+106+107	25+27+47+48+68+103+105+109+110+116+118+190+200+202
5+26+106+118	25+27+47+48+68+103+105+109+110+116+118+190+201+202
5+26+106+200	25+27+47+48+68+103+105+109+110+116+137+190+200+202
5+26+106+201	25+27+47+48+68+103+105+109+110+116+137+190+201+202
5+26+106+202	25+27+47+48+68+103+105+109+110+118+137+190+200+202
5+26+107+118	25+27+47+48+68+103+105+109+110+118+137+190+201+202
5+26+107+200	25+27+47+48+68+103+107+109+110+116+118+137+190+200
5+26+107+201	25+27+47+48+68+103+107+109+110+116+118+137+190+201
5+26+107+202	25+27+47+48+68+103+107+109+110+116+118+137+190+202
5+26+109+110	25+27+47+48+68+103+107+109+110+116+118+137+200+202
5+26+118+200	25+27+47+48+68+103+107+109+110+116+118+137+201+202
5+26+118+201	25+27+47+48+68+103+107+109+110+116+118+190+200+202
5+26+118+202	25+27+47+48+68+103+107+109+110+116+118+190+201+202
5+26+200+202	25+27+47+48+68+103+107+109+110+116+137+190+200+202
5+26+201+202	25+27+47+48+68+103+107+109+110+116+137+190+201+202
5+48+68+101	25+27+47+48+68+103+107+109+110+118+137+190+200+202
5+48+68+102	25+27+47+48+68+103+107+109+110+118+137+190+201+202
5+48+68+103	25+27+47+48+68+103+109+110+116+118+137+190+200+202
5+48+68+104	25+27+47+48+68+103+109+110+116+118+137+190+201+202
5+48+68+105	25+27+47+48+68+104+105+109+110+116+118+137+190+200
5+48+68+106	25+27+47+48+68+104+105+109+110+116+118+137+190+201
5+48+68+107	25+27+47+48+68+104+105+109+110+116+118+137+190+202
5+48+68+118	25+27+47+48+68+104+105+109+110+116+118+137+200+202
5+48+68+200	25+27+47+48+68+104+105+109+110+116+118+137+201+202
5+48+68+201	25+27+47+48+68+104+105+109+110+116+118+190+200+202
5+48+68+202	25+27+47+48+68+104+105+109+110+116+118+190+201+202
5+48+69+101	25+27+47+48+68+104+105+109+110+116+137+190+200+202
5+48+69+102	25+27+47+48+68+104+105+109+110+116+137+190+201+202
5+48+69+103	25+27+47+48+68+104+105+109+110+118+137+190+200+202
5+48+69+104	25+27+47+48+68+104+105+109+110+118+137+190+201+202
5+48+69+105	25+27+47+48+68+104+109+110+116+118+137+190+200+202
5+48+69+106	25+27+47+48+68+104+109+110+116+118+137+190+201+202
5+48+69+107	25+27+47+48+68+105+109+110+116+118+137+190+200+202
5+48+69+118	25+27+47+48+68+105+109+110+116+118+137+190+201+202
5+48+69+200	25+27+47+48+68+106+107+109+110+116+118+137+190+200
5+48+69+201	25+27+47+48+68+106+107+109+110+116+118+137+190+201
5+48+69+202	25+27+47+48+68+106+107+109+110+116+118+137+190+202
5+48+101+102	25+27+47+48+68+106+107+109+110+116+118+137+200+202
5+48+101+104	25+27+47+48+68+106+107+109+110+116+118+137+201+202
5+48+101+105	25+27+47+48+68+106+107+109+110+116+118+190+200+202
5+48+101+107	25+27+47+48+68+106+107+109+110+116+118+190+201+202
5+48+101+118	25+27+47+48+68+106+107+109+110+116+137+190+200+202
5+48+101+200	25+27+47+48+68+106+107+109+110+116+137+190+201+202
5+48+101+201	25+27+47+48+68+106+107+109+110+118+137+190+200+202
5+48+101+202	25+27+47+48+68+106+107+109+110+118+137+190+201+202
5+48+102+103	25+27+47+48+68+106+109+110+116+118+137+190+200+202
5+48+102+104	25+27+47+48+68+106+109+110+116+118+137+190+201+202
5+48+102+106	25+27+47+48+68+107+109+110+116+118+137+190+200+202
5+48+102+118	25+27+47+48+68+107+109+110+116+118+137+190+201+202
5+48+102+200	25+27+47+48+69+101+102+104+109+110+116+118+137+190
5+48+102+201	25+27+47+48+69+101+102+104+109+110+116+118+137+200
5+48+102+202	25+27+47+48+69+101+102+104+109+110+116+118+137+201
5+48+103+104	25+27+47+48+69+101+102+104+109+110+116+118+137+202
5+48+103+105	25+27+47+48+69+101+102+104+109+110+116+118+190+200
5+48+103+107	25+27+47+48+69+101+102+104+109+110+116+118+190+201
5+48+103+118	25+27+47+48+69+101+102+104+109+110+116+118+190+202
5+48+103+200	25+27+47+48+69+101+102+104+109+110+116+118+200+202
5+48+103+201	25+27+47+48+69+101+102+104+109+110+116+118+201+202
5+48+103+202	25+27+47+48+69+101+102+104+109+110+116+137+190+200
5+48+104+105	25+27+47+48+69+101+102+104+109+110+116+137+190+201
5+48+104+118	25+27+47+48+69+101+102+104+109+110+116+137+190+202
5+48+104+200	25+27+47+48+69+101+102+104+109+110+116+137+200+202
5+48+104+201	25+27+47+48+69+101+102+104+109+110+116+137+201+202
5+48+104+202	25+27+47+48+69+101+102+104+109+110+116+190+200+202
5+48+105+118	25+27+47+48+69+101+102+104+109+110+116+190+201+202
5+48+105+200	25+27+47+48+69+101+102+104+109+110+118+137+190+200
5+48+105+201	25+27+47+48+69+101+102+104+109+110+118+137+190+201
5+48+105+202	25+27+47+48+69+101+102+104+109+110+118+137+190+202
5+48+106+107	25+27+47+48+69+101+102+104+109+110+118+137+200+202
5+48+106+118	25+27+47+48+69+101+102+104+109+110+118+137+201+202
5+48+106+200	25+27+47+48+69+101+102+104+109+110+118+190+200+202
5+48+106+201	25+27+47+48+69+101+102+104+109+110+118+190+201+202
5+48+106+202	25+27+47+48+69+101+102+104+109+110+137+190+200+202
5+48+107+118	25+27+47+48+69+101+102+104+109+110+137+190+201+202
5+48+107+200	25+27+47+48+69+101+102+104+116+118+137+190+200+202
5+48+107+201	25+27+47+48+69+101+102+104+116+118+137+190+201+202
5+48+107+202	25+27+47+48+69+101+102+109+110+116+118+137+190+200
5+48+109+110	25+27+47+48+69+101+102+109+110+116+118+137+190+201
5+48+118+200	25+27+47+48+69+101+102+109+110+116+118+137+190+202
5+48+118+201	25+27+47+48+69+101+102+109+110+116+118+137+200+202
5+48+118+202	25+27+47+48+69+101+102+109+110+116+118+137+201+202
5+48+200+202	25+27+47+48+69+101+102+109+110+116+118+190+200+202
5+48+201+202	25+27+47+48+69+101+102+109+110+116+118+190+201+202
5+68+101+104	25+27+47+48+69+101+102+109+110+116+137+190+200+202
5+68+101+105	25+27+47+48+69+101+102+109+110+116+137+190+201+202
5+68+101+107	25+27+47+48+69+101+102+109+110+118+137+190+200+202
5+68+101+118	25+27+47+48+69+101+102+109+110+118+137+190+201+202
5+68+101+200	25+27+47+48+69+101+104+105+109+110+116+118+137+190
5+68+101+201	25+27+47+48+69+101+104+105+109+110+116+118+137+200
5+68+101+202	25+27+47+48+69+101+104+105+109+110+116+118+137+201
5+68+102+103	25+27+47+48+69+101+104+105+109+110+116+118+137+202
5+68+102+106	25+27+47+48+69+101+104+105+109+110+116+118+190+200
5+68+102+118	25+27+47+48+69+101+104+105+109+110+116+118+190+201
5+68+102+200	25+27+47+48+69+101+104+105+109+110+116+118+190+202
5+68+102+201	25+27+47+48+69+101+104+105+109+110+116+118+200+202
5+68+102+202	25+27+47+48+69+101+104+105+109+110+116+118+201+202
5+68+103+105	25+27+47+48+69+101+104+105+109+110+116+137+190+200
5+68+103+107	25+27+47+48+69+101+104+105+109+110+116+137+190+201
5+68+103+118	25+27+47+48+69+101+104+105+109+110+116+137+190+202
5+68+103+200	25+27+47+48+69+101+104+105+109+110+116+137+200+202
5+68+103+201	25+27+47+48+69+101+104+105+109+110+116+137+201+202
5+68+103+202	25+27+47+48+69+101+104+105+109+110+116+190+200+202
5+68+104+118	25+27+47+48+69+101+104+105+109+110+116+190+201+202
5+68+104+200	25+27+47+48+69+101+104+105+109+110+118+137+190+200
5+68+104+201	25+27+47+48+69+101+104+105+109+110+118+137+190+201
5+68+104+202	25+27+47+48+69+101+104+105+109+110+118+137+190+202
5+68+105+118	25+27+47+48+69+101+104+105+109+110+118+137+200+202
5+68+105+200	25+27+47+48+69+101+104+105+109+110+118+137+201+202
5+68+105+201	25+27+47+48+69+101+104+105+109+110+118+190+200+202
5+68+105+202	25+27+47+48+69+101+104+105+109+110+118+190+201+202
5+68+106+107	25+27+47+48+69+101+104+105+109+110+137+190+200+202
5+68+106+118	25+27+47+48+69+101+104+105+109+110+137+190+201+202
5+68+106+200	25+27+47+48+69+101+104+105+116+118+137+190+200+202
5+68+106+201	25+27+47+48+69+101+104+105+116+118+137+190+201+202
5+68+106+202	25+27+47+48+69+101+104+109+110+116+118+137+190+200
5+68+107+118	25+27+47+48+69+101+104+109+110+116+118+137+190+201
5+68+107+200	25+27+47+48+69+101+104+109+110+116+118+137+190+202
5+68+107+201	25+27+47+48+69+101+104+109+110+116+118+137+200+202
5+68+107+202	25+27+47+48+69+101+104+109+110+116+118+137+201+202
5+68+109+110	25+27+47+48+69+101+104+109+110+116+118+190+200+202
5+68+118+200	25+27+47+48+69+101+104+109+110+116+118+190+201+202
5+68+118+201	25+27+47+48+69+101+104+109+110+116+137+190+200+202
5+68+118+202	25+27+47+48+69+101+104+109+110+116+137+190+201+202
5+68+200+202	25+27+47+48+69+101+104+109+110+118+137+190+200+202
5+68+201+202	25+27+47+48+69+101+104+109+110+118+137+190+201+202
5+69+101+104	25+27+47+48+69+101+105+109+110+116+118+137+190+200
5+69+101+107	25+27+47+48+69+101+105+109+110+116+118+137+190+201
5+69+101+118	25+27+47+48+69+101+105+109+110+116+118+137+190+202
5+69+101+200	25+27+47+48+69+101+105+109+110+116+118+137+200+202
5+69+101+201	25+27+47+48+69+101+105+109+110+116+118+137+201+202
5+69+101+202	25+27+47+48+69+101+105+109+110+116+118+190+200+202
5+69+102+103	25+27+47+48+69+101+105+109+110+116+118+190+201+202
5+69+102+106	25+27+47+48+69+101+105+109+110+116+137+190+200+202
5+69+102+118	25+27+47+48+69+101+105+109+110+116+137+190+201+202
5+69+102+200	25+27+47+48+69+101+105+109+110+118+137+190+200+202
5+69+102+201	25+27+47+48+69+101+105+109+110+118+137+190+201+202
5+69+102+202	25+27+47+48+69+101+107+109+110+116+118+137+190+200
5+69+103+105	25+27+47+48+69+101+107+109+110+116+118+137+190+201
5+69+103+107	25+27+47+48+69+101+107+109+110+116+118+137+190+202
5+69+103+118	25+27+47+48+69+101+107+109+110+116+118+137+200+202
5+69+103+200	25+27+47+48+69+101+107+109+110+116+118+137+201+202
5+69+103+201	25+27+47+48+69+101+107+109+110+116+118+190+200+202
5+69+103+202	25+27+47+48+69+101+107+109+110+116+118+190+201+202
5+69+104+118	25+27+47+48+69+101+107+109+110+116+137+190+200+202
5+69+104+200	25+27+47+48+69+101+107+109+110+116+137+190+201+202
5+69+104+201	25+27+47+48+69+101+107+109+110+118+137+190+200+202
5+69+104+202	25+27+47+48+69+101+107+109+110+118+137+190+201+202
5+69+105+118	25+27+47+48+69+101+109+110+116+118+137+190+200+202
5+69+105+200	25+27+47+48+69+101+109+110+116+118+137+190+201+202
5+69+105+201	25+27+47+48+69+102+103+104+109+110+116+118+137+190
5+69+105+202	25+27+47+48+69+102+103+104+109+110+116+118+137+200
5+69+106+107	25+27+47+48+69+102+103+104+109+110+116+118+137+201
5+69+106+118	25+27+47+48+69+102+103+104+109+110+116+118+137+202
5+69+106+200	25+27+47+48+69+102+103+104+109+110+116+118+190+200
5+69+106+201	25+27+47+48+69+102+103+104+109+110+116+118+190+201
5+69+106+202	25+27+47+48+69+102+103+104+109+110+116+118+190+202
5+69+107+118	25+27+47+48+69+102+103+104+109+110+116+118+200+202
5+69+107+200	25+27+47+48+69+102+103+104+109+110+116+118+201+202
5+69+107+201	25+27+47+48+69+102+103+104+109+110+116+137+190+200
5+69+107+202	25+27+47+48+69+102+103+104+109+110+116+137+190+201
5+69+109+110	25+27+47+48+69+102+103+104+109+110+116+137+190+202
5+69+118+200	25+27+47+48+69+102+103+104+109+110+116+137+200+202
5+69+118+201	25+27+47+48+69+102+103+104+109+110+116+137+201+202
5+69+118+202	25+27+47+48+69+102+103+104+109+110+116+190+200+202
5+69+200+202	25+27+47+48+69+102+103+104+109+110+116+190+201+202
5+69+201+202	25+27+47+48+69+102+103+104+109+110+118+137+190+200
5+101+102+104	25+27+47+48+69+102+103+104+109+110+118+137+190+201
5+101+102+118	25+27+47+48+69+102+103+104+109+110+118+137+190+202
5+101+102+201	25+27+47+48+69+102+103+104+109+110+118+137+200+202
5+101+102+202	25+27+47+48+69+102+103+104+109+110+118+137+201+202
5+101+104+105	25+27+47+48+69+102+103+104+109+110+118+190+200+202
5+101+104+118	25+27+47+48+69+102+103+104+109+110+118+190+201+202
5+101+104+200	25+27+47+48+69+102+103+104+109+110+137+190+200+202
5+101+104+201	25+27+47+48+69+102+103+104+109+110+137+190+201+202
5+101+104+202	25+27+47+48+69+102+103+104+116+118+137+190+200+202
5+101+105+118	25+27+47+48+69+102+103+104+116+118+137+190+201+202
5+101+105+200	25+27+47+48+69+102+103+109+110+116+118+137+190+200
5+101+105+201	25+27+47+48+69+102+103+109+110+116+118+137+190+201
5+101+105+202	25+27+47+48+69+102+103+109+110+116+118+137+190+202
5+101+107+118	25+27+47+48+69+102+103+109+110+116+118+137+200+202
5+101+107+200	25+27+47+48+69+102+103+109+110+116+118+137+201+202
5+101+107+201	25+27+47+48+69+102+103+109+110+116+118+190+200+202
5+101+107+202	25+27+47+48+69+102+103+109+110+116+118+190+201+202
5+101+109+110	25+27+47+48+69+102+103+109+110+116+137+190+200+202
5+101+118+200	25+27+47+48+69+102+103+109+110+116+137+190+201+202
5+101+118+201	25+27+47+48+69+102+103+109+110+118+137+190+200+202
5+101+118+202	25+27+47+48+69+102+103+109+110+118+137+190+201+202
5+101+200+202	25+27+47+48+69+102+104+109+110+116+118+137+190+200
5+101+201+202	25+27+47+48+69+102+104+109+110+116+118+137+190+201
5+102+103+104	25+27+47+48+69+102+104+109+110+116+118+137+190+202
5+102+103+118	25+27+47+48+69+102+104+109+110+116+118+137+200+202
5+102+103+200	25+27+47+48+69+102+104+109+110+116+118+137+201+202
5+102+103+201	25+27+47+48+69+102+104+109+110+116+118+190+200+202
5+102+103+202	25+27+47+48+69+102+104+109+110+116+118+190+201+202
5+102+104+118	25+27+47+48+69+102+104+109+110+116+137+190+200+202
5+102+104+201	25+27+47+48+69+102+104+109+110+116+137+190+201+202
5+102+104+202	25+27+47+48+69+102+104+109+110+118+137+190+200+202
5+102+106+118	25+27+47+48+69+102+104+109+110+118+137+190+201+202
5+102+106+200	25+27+47+48+69+102+106+109+110+116+118+137+190+200
5+102+106+201	25+27+47+48+69+102+106+109+110+116+118+137+190+201
5+102+106+202	25+27+47+48+69+102+106+109+110+116+118+137+190+202
5+102+109+110	25+27+47+48+69+102+106+109+110+116+118+137+200+202
5+102+118+200	25+27+47+48+69+102+106+109+110+116+118+137+201+202
5+102+118+201	25+27+47+48+69+102+106+109+110+116+118+190+200+202
5+102+118+202	25+27+47+48+69+102+106+109+110+116+118+190+201+202
5+102+200+202	25+27+47+48+69+102+106+109+110+116+137+190+200+202
5+102+201+202	25+27+47+48+69+102+106+109+110+116+137+190+201+202
5+103+104+105	25+27+47+48+69+102+106+109+110+118+137+190+200+202
5+103+104+118	25+27+47+48+69+102+106+109+110+118+137+190+201+202
5+103+104+200	25+27+47+48+69+102+109+110+116+118+137+190+200+202
5+103+104+201	25+27+47+48+69+102+109+110+116+118+137+190+201+202
5+103+104+202	25+27+47+48+69+103+104+105+109+110+116+118+137+190
5+103+105+118	25+27+47+48+69+103+104+105+109+110+116+118+137+200
5+103+105+200	25+27+47+48+69+103+104+105+109+110+116+118+137+201
5+103+105+201	25+27+47+48+69+103+104+105+109+110+116+118+137+202
5+103+105+202	25+27+47+48+69+103+104+105+109+110+116+118+190+200
5+103+107+118	25+27+47+48+69+103+104+105+109+110+116+118+190+201
5+103+107+200	25+27+47+48+69+103+104+105+109+110+116+118+190+202
5+103+107+201	25+27+47+48+69+103+104+105+109+110+116+118+200+202
5+103+107+202	25+27+47+48+69+103+104+105+109+110+116+118+201+202
5+103+109+110	25+27+47+48+69+103+104+105+109+110+116+137+190+200
[truncated: 1,046,571+ more rows]
